# Supplementary material for: In silico mutagenesis of human ACE2 with S protein and translational efficiency explain SARS-CoV-2 infectivity in different species
Source: PLoS Comput Biol. 2020 Dec 7;16(12):e1008450. doi: 10.1371/journal.pcbi.1008450 (PMC7746295; doi:10.1371/journal.pcbi.1008450)
Supplement: S1 Table — Energies calculated using the 6m0j and the 6lzg structures. All units are in kcal/mol. (XLS) [file pcbi.1008450.s003.xls]

## Sheet: S1Table
6m0j
Residue	A	C	D	E	F	G	H	I	K	L	M	N	P	Q	R	S	T	V	W	Y
S19	-0.001	0.03	0.038	0.046	0.032	0.055	0.031	0.016	0.037	0.037	0.035	0.035	-0.033	0.038	0.04	0	-0.007	0.026	0.03	0.032
E23	0.03	0.022	0.038	0	0.042	0.008	0.028	0.057	0.056	0.035	0.035	0.036	0.059	0.038	0.061	0.033	-0.149	0.065	0.021	0.036
Q24	0.067	-0.279	-0.398	0.208	2.446	0.53	0.642	-0.896	0.679	0.905	-0.183	0.279	0.267	0	-0.534	0.257	-0.131	0.294	0.123	3.088
T27	1.037	0.694	-0.477	-0.481	-1.713	1.776	0.635	-0.533	0.274	-0.622	-0.729	0.055	1.211	-0.325	0.745	1.446	-0.002	-0.357	-0.198	-1.585
F28	-0.283	-0.105	-0.287	-2.773	0	-0.107	0.171	-0.39	-0.121	-0.504	0.045	-1.396	1.073	-0.14	0.682	-0.149	-0.186	-0.22	0.292	-0.194
D30	1.504	1.113	-0.001	-0.329	1.295	1.159	1.099	0.48	1.268	0.233	-0.421	-0.357	1.46	0.372	0.338	1.82	0.728	0.606	1.085	1.306
K31	0.399	0.113	1.101	0.709	-1.405	1.311	0.295	-0.441	0	-1.192	-0.988	0.779	2.785	0.22	-0.691	0.858	0.81	-0.652	-0.594	-2.72
H34	1.057	0.183	-0.395	0.673	-1.425	1.582	-0.007	0.122	0.391	0.139	-0.18	0.685	1.649	0.777	0.293	1.489	1.102	0.189	-1.103	-1.266
E35	-0.211	-0.224	-0.103	-0.022	-0.272	-0.251	-0.165	-0.377	-0.265	-0.424	-0.185	-0.16	-0.07	-0.154	-1.626	-0.225	-0.155	-0.299	-0.106	-0.169
E37	1.6	1.503	1.54	-0.024	1.112	1.695	1.815	1.245	1.218	1.139	1.683	1.543	1.635	1.369	1.326	1.612	1.37	1.418	1.42	1.514
D38	1.816	1.888	0.473	-1.32	1.943	2.058	1.564	1.701	2.364	1.629	1.836	0.084	1.966	0.576	1.746	1.87	1.692	1.785	2.518	1.403
Y41	0.97	0.921	0.228	1.267	-0.243	1.155	0.497	0.106	0.783	-0.048	0.056	0.936	0.755	0.7	2.186	1.066	0.621	0.536	2.8	-0.047
Q42	0.04	0.036	-0.217	0.057	-0.076	0.056	-1.253	-0.317	-0.629	-0.078	-0.029	-0.129	0.289	0.002	0.003	0.029	-0.045	-0.034	0.01	-0.076
L45	0.494	-0.16	0.342	0.052	-0.512	0.528	0.309	0.251	-0.517	0.026	-0.05	0.233	0.533	0.428	-0.825	0.49	0.406	-0.789	0.261	-0.28
L79	0.961	0.541	0.916	0.746	-0.467	1.133	0.724	0.205	0.161	0.003	0.006	0.86	1.037	-0.119	0.317	0.808	0.379	0.266	-0.528	-0.075
M82	1.309	1.225	1.03	0.856	0.438	1.568	0.668	0.183	0.364	0.155	0.002	1.276	1.402	0.341	0.109	1.524	1.454	1.085	-0.037	0.569
Y83	1.777	1.648	1.733	1.227	1.188	1.775	1.465	1.287	1.532	1.133	0.82	1.65	1.72	1.785	1.918	1.78	1.752	1.6	1.748	0.253
P84	-0.001	-0.01	-0.037	-0.006	-0.006	-0.007	-0.004	0.011	-0.003	-0.008	0.016	-0.008	0	-0.002	-0.1	0.007	-0.009	-0.009	-0.09	-0.079
E87	0.002	0.002	0	0	0.002	0.002	0.002	-0.059	0.003	0.002	0.002	0.002	0.002	0.002	0.005	0.003	0.002	-0.056	0.002	0.002
Q325	0.012	0	0.067	0.032	-1.091	-0.144	0.012	0.011	0	0	0	-0.178	-0.031	0.013	-0.023	0.012	0.011	0.011	-0.003	0.011
G326	-0.193	-0.565	0.435	-0.828	4.713	0	2.563	-0.96	-1.478	-0.811	-0.764	-0.028	-0.599	0.259	-1.648	-0.099	-0.897	-1.036	5.966	2.928
E329	-0.026	-0.028	-0.049	-0.047	-0.039	-0.017	-0.145	-0.066	-0.028	-0.039	-0.115	0.015	-0.023	-0.052	-0.198	-0.039	-0.06	-0.052	-0.036	-0.038
N330	0.007	-0.122	-0.161	-0.1	-1.062	0.287	0.18	-0.276	-0.362	-0.537	-0.962	-0.013	0.083	-0.235	-0.469	0.246	-0.138	-0.441	-0.864	-0.537
K353	1.569	1.634	1.848	1.956	0.24	1.778	2.023	4.398	-0.112	1.443	1.042	1.984	1.188	1.051	1.287	2.426	1.051	4.408	0.889	0.173
D355	-0.043	0.098	0.001	1.565	0.307	0.243	2.049	1.43	1.07	0.385	1.063	0.174	3.271	1.725	0.032	-0.173	-0.381	1.11	10.653	4.107
R357	0.496	0.559	0.385	0.942	2.417	0.458	0.857	0.496	0.353	0.442	0.198	0.643	0.536	0.562	0.003	0.418	0.478	0.688	0.842	1.636
R393	0.304	0.011	-0.12	-0.139	0.303	0.365	0.005	0.235	-0.171	0.014	-0.105	-0.044	0.015	-0.174	-0.001	0.015	0.012	0.011	0.011	0.307
6lzg
Residue	A	C	D	E	F	G	H	I	K	L	M	N	P	Q	R	S	T	V	W	Y
S19	0.48	0.59	0.62	0.56	0.43	0.37	0.05	0.82	0.57	0.56	0.36	0.63	0.7	0.7	0.8	-0.03	0.17	0.76	0.06	0.52
E23	0.05	-0.01	-0.04	0	0	0.01	0.01	0.12	0.05	0.04	0	-0.06	0.05	0.03	0.06	0.09	-0.02	0.06	-0.47	0.01
Q24	-0.07	-0.11	1.22	0.27	0.88	0.53	0.25	0.25	-0.02	-1.29	-0.56	0.06	0.25	-0.06	-0.84	0.1	-0.21	-0.08	-0.14	3.28
T27	1.08	0.15	1.03	-0.88	-1.94	1.79	0.03	-0.83	-0.47	-1.1	-1.09	0.8	1.01	0.36	0.37	1.29	0.06	-0.6	0.11	-0.81
F28	0.37	-0.33	-0.39	-0.25	0	0.43	0.07	0.01	-0.12	-0.16	-0.1	-0.29	0.82	-0.29	-0.21	-0.59	-0.61	-0.16	0.21	-0.2
D30	1.49	0.94	-0.01	0	1.61	2.08	1.27	0.4	0.7	0.09	0.38	0.81	1.3	0.48	2.17	1.74	0.66	0.51	1.3	1.12
K31	1.87	1.61	2.23	2.06	-0.6	2.93	1.01	0.87	0.2	0.06	0.06	1.97	4.42	0.91	0.33	2.45	2.48	1.23	0.52	-1.03
H34	1.84	1.29	0.33	0.85	0.43	2.68	0.47	1.7	1.22	0.8	1.27	0.64	2.33	1.13	0.35	1.67	1.43	0.65	1.31	0.08
E35	0.55	0.69	-0.4	0.09	1.13	0.57	0.75	1.19	0.76	0.94	0.6	-0.62	1.04	-0.26	1.2	0.94	1.05	0.63	1.31	0.77
E37	1.41	0.9	0.09	-0.07	1.38	2.08	1.14	1.19	2.58	0.72	0.59	1.35	2.05	0.43	2.23	1.86	0.96	1.02	2.1	0.17
D38	2.63	2.71	0	2.34	2.82	2.89	1.64	2.28	2.29	2.96	1.77	0.62	2.52	2.63	2.56	2.27	2.27	2.3	1.13	2.38
Y41	0.87	0.58	-0.22	1.76	-0.33	-0.44	0.99	1.18	1.5	0.51	0.5	-0.35	-0.75	1.06	0.84	1.38	0.87	0.75	2.07	0
Q42	1.62	1.63	1.8	1.7	1.64	1.74	0.43	1.23	1.32	1.34	1.36	0.94	1.82	0.01	0.36	1.59	1.38	1.44	1.36	1.58
L45	0.58	-0.12	0.46	0.06	0.22	0.62	-0.3	0.28	0.02	0.07	0.13	0.57	0.63	-0.1	-0.1	0.44	0.27	0.33	0.43	0.08
L79	0.94	0.79	1.17	1.1	-0.28	0.98	0.72	0.25	0.41	0	0.17	0.91	0.98	1.01	0.4	1.02	0.49	0.37	-0.01	0.17
M82	1.82	1.53	1.02	0.77	1.1	1.6	1.4	0.58	0.62	0.5	0	1.4	1.51	1.15	1.08	1.62	1.41	1.83	0.78	1.11
Y83	0.8	1.33	1.55	1	-0.37	0.68	0.26	0.4	0.41	0.45	-0.32	1.52	0.59	0.43	0.81	1.48	0.66	0.6	2.14	-0.01
P84	-0.01	-0.01	-0.01	-0.12	-0.09	-0.02	-0.14	-0.14	-0.01	-0.01	0.01	-0.02	0	0	0	-0.02	-0.01	-0.14	-0.26	-0.02
E87	0.01	0.01	0	0	0.01	-0.09	-0.03	0.02	0.01	0.01	0.01	0.01	0.03	0.01	0.01	0.01	0.01	0.01	0.01	0.02
Q325	-0.04	-0.13	-0.3	-0.13	-0.07	-0.04	-0.17	-0.21	-0.04	-0.25	-0.37	-0.16	-0.19	0	-0.04	-0.04	-0.03	-0.06	-0.04	-0.18
G326	-0.46	-0.55	-0.32	-1	2.48	0	1.61	-1.07	-1.48	-1.37	-1.62	-0.4	-0.61	-0.84	-1.57	-0.61	-1.31	-0.72	2.33	6.47
E329	-0.59	-0.57	-0.65	0	-0.61	-0.53	-0.57	-0.62	-0.64	-0.63	-0.88	-0.57	-0.55	-0.63	-0.73	-0.57	-0.59	-0.64	-0.63	-0.61
N330	-0.5	-0.61	-0.48	-0.51	-1.71	-0.23	-0.74	-0.5	-1.09	-1.2	-1.32	-0.01	-0.29	-0.83	-0.76	-0.51	-0.98	-0.96	-1.48	-1.07
K353	0.61	-0.39	0.74	1.13	-1.08	0.5	1.32	4.37	0.57	-1.34	-0.71	0.12	0.4	0.96	0.95	0.71	0.48	2.46	0.25	-0.8
D355	-0.53	-0.16	0	1.6	1.66	-0.36	3.63	2.94	0.67	4.18	0.83	0.97	2.92	1.62	3.15	1.74	1.25	2.22	14.38	8.02
R357	0	0.04	0.14	0.8	0.67	-0.03	0.25	-0.01	-0.19	0.54	-0.29	0.67	0.16	0.41	-0.01	-0.09	-0.03	-0.09	0.72	3.1
R393	0.1	0.04	-0.03	0.23	0.25	0.16	0.16	0.13	0.12	0.07	0.08	0.09	0.03	0.11	0.01	0.03	0.1	0.1	0.11	0.2
