# Supplementary material for: In silico mutagenesis of human ACE2 with S protein and translational efficiency explain SARS-CoV-2 infectivity in different species
Source: PLoS Comput Biol. 2020 Dec 7;16(12):e1008450. doi: 10.1371/journal.pcbi.1008450 (PMC7746295; doi:10.1371/journal.pcbi.1008450)
Supplement: S2 Table — Related to Fig 3. (XLSX) [file pcbi.1008450.s004.xlsx]

## Sheet: CAI
	Felis_catus	Canis_lupus_familiaris	Mus_musculus	Sus_scrofa	Gallus_gallus	Anas_platyrhynchos	Mustela_putorius_furo	Homo_sapiens	Rattus_norvegicus	Civettictis_civetta	Species	description
YP_009724389	0.6427	0.69864	0.678804	0.648581	0.745242	0.767395	0.650233	0.72625	0.675695	0.631738	Severe acute respiratory syndrome coronavirus 2	orf1ab polyprotein
YP_009725295	0.641212	0.696711	0.67777	0.647041	0.744532	0.767234	0.648785	0.72458	0.674999	0.634062	Severe acute respiratory syndrome coronavirus 2	orf1a polyprotein
YP_009724390	0.655258	0.712918	0.692918	0.661727	0.758444	0.778867	0.66304	0.741441	0.690059	0.656658	Severe acute respiratory syndrome coronavirus 2	surface glycoprotein
YP_009724391	0.646485	0.696052	0.677225	0.651392	0.738692	0.76124	0.652669	0.720898	0.675835	0.633209	Severe acute respiratory syndrome coronavirus 2	ORF3a protein
YP_009724392	0.575155	0.612603	0.594772	0.577391	0.652014	0.679184	0.57964	0.629722	0.59419	0.544053	Severe acute respiratory syndrome coronavirus 2	envelope protein
YP_009724393	0.636828	0.679067	0.668385	0.639855	0.71742	0.735753	0.643352	0.698318	0.666974	0.605557	Severe acute respiratory syndrome coronavirus 2	membrane glycoprotein
YP_009724394	0.617462	0.675002	0.631783	0.622749	0.711378	0.743094	0.622959	0.700433	0.629067	0.632126	Severe acute respiratory syndrome coronavirus 2	ORF6 protein
YP_009724395	0.661144	0.714787	0.698542	0.667358	0.768775	0.793543	0.667596	0.743577	0.696235	0.652504	Severe acute respiratory syndrome coronavirus 2	ORF7a protein
YP_009725296	0.624704	0.677834	0.639462	0.629984	0.696257	0.729692	0.629111	0.703833	0.636175	0.632697	Severe acute respiratory syndrome coronavirus 2	ORF7b
YP_009724396	0.641652	0.694426	0.670309	0.64597	0.736197	0.760333	0.647318	0.721831	0.667322	0.616789	Severe acute respiratory syndrome coronavirus 2	ORF8 protein
YP_009724397	0.685565	0.731829	0.716939	0.69037	0.769922	0.77984	0.693117	0.753992	0.71562	0.670432	Severe acute respiratory syndrome coronavirus 2	nucleocapsid phosphoprotein
YP_009725255	0.581203	0.622249	0.595839	0.582448	0.666137	0.685695	0.582907	0.636382	0.593745	0.486803	Severe acute respiratory syndrome coronavirus 2	ORF10 protein

## Sheet: tAI
	Canis.familiaris	Felis.catus	Gallus.gallus	Homo.sapiens	Mus.musculus	Mustela.putorius	Rattus.norvegicus	Sus.scrofa	Anas	Species	description
YP_009724389	0.02844	0.0174065	0.282542	0.380649	0.187192	0.0387854	0.202999	0.0715952	NA	Severe acute respiratory syndrome coronavirus 2	orf1ab polyprotein
YP_009725295	0.0287043	0.0173758	0.282119	0.383839	0.188602	0.0391808	0.202648	0.0724736	NA	Severe acute respiratory syndrome coronavirus 2	orf1a polyprotein
YP_009724390	0.0287411	0.0179134	0.27628	0.383374	0.185695	0.0393788	0.210712	0.0675067	NA	Severe acute respiratory syndrome coronavirus 2	surface glycoprotein
YP_009724391	0.0254392	0.0150515	0.272501	0.358646	0.177035	0.0362883	0.1871	0.0646811	NA	Severe acute respiratory syndrome coronavirus 2	ORF3a protein
YP_009724392	0.0223744	0.0128512	0.276696	0.359302	0.168704	0.0346411	0.159346	0.0574653	NA	Severe acute respiratory syndrome coronavirus 2	envelope protein
YP_009724393	0.024873	0.0161162	0.275091	0.370997	0.174679	0.0364276	0.181207	0.0594592	NA	Severe acute respiratory syndrome coronavirus 2	membrane glycoprotein
YP_009724394	0.0302971	0.018873	0.256287	0.381323	0.181698	0.040702	0.174891	0.0741339	NA	Severe acute respiratory syndrome coronavirus 2	ORF6 protein
YP_009724395	0.0282314	0.0176132	0.275047	0.367552	0.194749	0.0413922	0.194929	0.0675074	NA	Severe acute respiratory syndrome coronavirus 2	ORF7a protein
YP_009725296	0.0214743	0.0136959	0.247505	0.361488	0.166334	0.0296934	0.166504	0.064469	NA	Severe acute respiratory syndrome coronavirus 2	ORF7b
YP_009724396	0.0258972	0.0161892	0.276207	0.362879	0.182398	0.0352985	0.204935	0.0684502	NA	Severe acute respiratory syndrome coronavirus 2	ORF8 protein
YP_009724397	0.0324072	0.0245079	0.268201	0.371964	0.183648	0.0444887	0.211439	0.0669501	NA	Severe acute respiratory syndrome coronavirus 2	nucleocapsid phosphoprotein
YP_009725255	0.02523	0.0156717	0.294216	0.375463	0.169262	0.0371968	0.180772	0.054785	NA	Severe acute respiratory syndrome coronavirus 2	ORF10 protein

## Sheet: ACE2
sample	species	tissue	ACE2.FPKM	ACTB.FPKM	norm_expression	source
SRR3200449	Felis_catus	lung	0.00137576	0.74441	18.4812	https://www.biorxiv.org/content/10.1101/2020.03.30.015644v1
SRR8996965	Canis_lupus_familiaris	lung	7.18509e-05	0.493604	1.45564	https://www.biorxiv.org/content/10.1101/2020.03.30.015644v1
SRR6206916	Canis_lupus_familiaris	lung	0.000157016	0.633916	2.47692	https://www.biorxiv.org/content/10.1101/2020.03.30.015644v1
ERR789447	Sus_scrofa	lung	0.000559075	0.746246	7.49183	https://www.biorxiv.org/content/10.1101/2020.03.30.015644v1
SRX196376	Gallus_gallus	lung	0.045362	3334.38	0.136043	https://bgee.org
SRX196385	Gallus_gallus	lung	0	6184.02	0	https://bgee.org
SRX196394	Gallus_gallus	lung	0	2816.59	0	https://bgee.org
SRR6206917	Mustela_putorius_furo	lung	0.00244123	1.27319	19.1741	https://www.biorxiv.org/content/10.1101/2020.03.30.015644v1
ERX288491	Homo_sapiens	lung	0.734329	2474.94	2.96706	https://bgee.org
ERX288496	Homo_sapiens	lung	1.35301	2275.38	5.94631	https://bgee.org
ERX288531	Homo_sapiens	lung	0.752977	2327.87	3.23462	https://bgee.org
ERX288596	Homo_sapiens	lung	1.61642	2041.54	7.91763	https://bgee.org
ERX288597	Homo_sapiens	lung	1.30127	1603.22	8.1166	https://bgee.org
ERX288615	Homo_sapiens	lung	0.922809	1864.86	4.94842	https://bgee.org
ERX288620	Homo_sapiens	lung	1.35709	2517.58	5.39046	https://bgee.org
ERX288640	Homo_sapiens	lung	1.12869	1984.76	5.68678	https://bgee.org
ERX011222	Homo_sapiens	lung	0.364099	6052.25	0.601592	https://bgee.org
ERX011227	Homo_sapiens	lung	0.678579	4895.01	1.38627	https://bgee.org
SRX815513	Homo_sapiens	lung	0.221658	757.034	2.92798	https://bgee.org
SRX815514	Homo_sapiens	lung	0.27268	893.376	3.05224	https://bgee.org
SRX815515	Homo_sapiens	lung	0.805349	555.026	14.5101	https://bgee.org
SRX815516	Homo_sapiens	lung	1.24402	476.965	26.0819	https://bgee.org
SRX815517	Homo_sapiens	lung	1.00113	706.601	14.1682	https://bgee.org
SRX815518	Homo_sapiens	lung	1.17094	489.439	23.9241	https://bgee.org
SRX1020489	Homo_sapiens	lung	0.924991	561.514	16.4732	https://bgee.org
SRX1020488	Homo_sapiens	lung	0.680661	806.935	8.43514	https://bgee.org
SRX196304	Rattus_norvegicus	lung	11.5904	4625.57	25.0572	https://bgee.org
SRX196295	Rattus_norvegicus	lung	9.1338	2957.51	30.8835	https://bgee.org
SRX196313	Rattus_norvegicus	lung	17.0857	1822.73	93.7365	https://bgee.org
ERX012349	Mus_musculus	lung	8.1218	1239.68	65.5151	https://bgee.org
ERX012352	Mus_musculus	lung	14.9793	825.395	181.48	https://bgee.org
ERX012357	Mus_musculus	lung	12.0395	843.698	142.699	https://bgee.org
ERX012367	Mus_musculus	lung	8.6358	1636.74	52.7623	https://bgee.org
ERX012368	Mus_musculus	lung	9.43	1304.43	72.2923	https://bgee.org
ERX012371	Mus_musculus	lung	9.01467	1276.11	70.6419	https://bgee.org
SRX147583	Mus_musculus	lung	8.29243	5800.04	14.2972	https://bgee.org
SRX196277	Mus_musculus	lung	9.34237	1802.97	51.8167	https://bgee.org
SRX196286	Mus_musculus	lung	4.4493	2139.83	20.7928	https://bgee.org
SRX196269	Mus_musculus	lung	14.6723	1384.92	105.943	https://bgee.org
