# Supplementary material for: In silico mutagenesis of human ACE2 with S protein and translational efficiency explain SARS-CoV-2 infectivity in different species
Source: PLoS Comput Biol. 2020 Dec 7;16(12):e1008450. doi: 10.1371/journal.pcbi.1008450 (PMC7746295; doi:10.1371/journal.pcbi.1008450)
Supplement: S3 Table — Energies calculated for models: 6lzg, 6m0j. (XLS) [file pcbi.1008450.s005.xls]

## Sheet: Human Variants
		∆∆G Stability (Kcal/mol)		∆∆G Interaction (Kcal/mol)
mutant	Variant	ACE2_6lzg	ACE2_6m0j	ACE2/S1_6lzg	ACE2/S1_6m0j	Allele frequency
A164G	rs1303797112	2.10916	1.9239	0	0	none
A164S	rs1316799731	1.33317	2.28673	0	0	5e-06
A191P	rs765733397	6.41315	5.56129	0	0	5e-06
A193E	rs762219565	0.343159	0.547018	0	0	1.6e-05
A242V	rs1360329820	1.4486	2.30195	0	0	1.7e-05
A246S	rs775542703	0.311625	0.144923	0	0	6e-06
A251T	rs886466413	0.0336056	0.133825	0	0	none
A25T	rs1434130600	0.710598	0.487254	0.1464	0.2582	2.4e-05
A501T	rs140473595	1.39834	0.299686	0	0	1.3e-05
A532T	rs763593286	1.57467	0.246073	0	0	5.5e-05
A614S	rs201715513	-0.801662	0.0669936	0	0	0.000181
A614T	rs201715513	-0.426881	0.0409972	0	0	0.000181
C141Y	rs1391451327	1.95473	1.40214	0	0	6e-06
C261W	rs1049125260	39.9132	40.5923	0	0	none
D198N	rs1345857521	1.69828	2.0938	0	0	6e-06
D206G	rs142443432	0.114564	0.960074	0	0	0.00029
D216E	rs753164828	-0.212741	-0.377099	0	0	1.1e-05
D216Y	rs761269389	-0.136409	0.0312125	0	0	5e-06
D269E	rs1365337188	2.59158	3.23015	0	0	none
D292N	rs1248745003	0.916995	0.905239	0	0	1.1e-05
D295G	rs776226831	1.10851	0.693999	0	0	4.7e-05
D303N	rs749750821	4.07378	2.45021	0	0	1.2e-05
D355N	rs961360700	2.37438	2.11394	0.9729	0.1735	1.2e-05
D368N	rs1228750646	1.45121	1.28526	0	0	5e-06
D427Y	rs1316056737	-0.261063	0.060717	0	0	1.1e-05
D471N	rs759033741	0.124581	-0.178427	0	0	none
D494V	rs765152220	4.10247	3.44625	0	0	5e-05
D597E	rs145437639	-0.530123	-0.520169	0	0	7.7e-05
D609N	rs747988885	0.391302	0.359564	0	0	1.7e-05
E166G	rs954282708	0.995376	2.0716	0	0	none
E166Q	rs769593006	1.82226	1.94579	0	0	5e-06
E171D	rs1341206593	0.424286	0.676279	0	0	5e-05
E171V	rs748076875	-0.207859	-0.0989144	0	0	5e-06
E197G	rs1271221183	-0.0122607	-0.0462579	0	0	none
E23K	rs756231991	0.712984	1.63732	0.055	0.0562	5e-06
E312K	rs780574871	0.0152752	0.926084	-0.0011	0.1192	1.1e-05
E329G	rs143936283	0.468987	0.87899	-0.5315	-0.0166	2.8e-05
E35D	rs778500138	0.432536	0.378117	-0.4014	-0.103	0.0003
E35K	rs1348114695	0.0333274	-0.618068	0.7618	-0.2655	1.6e-05
E375D	rs1395782023	0.584476	0.503302	-0.0011	0	1.6e-05
E37K	rs146676783	-0.16643	0.283522	2.5757	1.2177	3.3e-05
E398D	rs1339365248	1.88616	1.5574	0	0	1.6e-05
E398K	rs772619843	1.36098	0.392585	0	0	5e-06
E467K	rs1270795706	-0.476894	-0.346345	0	0	2.2e-05
E483D	rs779752560	0.452667	0.673416	0	0	8e-06
E489Q	rs962791083	3.21012	3.98228	0	0	none
E589G	rs1481648983	1.2469	1.21054	0	0	5e-06
E75G	rs867318181	0.860439	0.74521	-0.0795	-0.0997	none
F308L	rs766518362	1.52311	1.40389	0	0	6e-06
F400L	rs1214851578	1.81033	2.01329	0	0	8e-06
F40L	rs924799658	0.0182145	-0.215059	0.0618	0.001	1.6e-05
F504I	rs760281053	0.729146	0.151109	0	0	1.3e-05
F504L	rs1285805675	0.424638	0.087935	0	0	5e-05
F523L	rs1019324840	0.968817	0.722464	0	0	8e-06
F555L	rs961465783	-0.0461724	-0.659235	0	-0.0053	none
F588S	rs760929786	5.83017	5.82677	0	0	5e-06
F72V	rs1256007252	2.79534	1.89128	0.0186	0.0696	5e-06
G173D	rs865852627	10.2572	11.5255	0	0	none
G173S	rs754511501	1.67843	2.08236	0	0	2.2e-05
G211R	rs148771870	1.04299	1.50453	0	0	0.001322
G220S	rs774621083	-0.357133	-0.157577	0	0	1.6e-05
G268C	rs1407010163	7.39461	7.54645	0	0	none
G326E	rs759579097	-0.342512	-0.72925	-1.0017	-0.8285	6e-06
G337E	rs865959788	3.81867	3.25092	0	0	none
G337R	rs762357444	3.39266	2.57396	0	0	6e-06
G352V	rs370610075	5.70506	5.47471	0.7599	0.6664	6e-06
G377E	rs767462182	11.7228	12.616	0	0	5e-06
G405E	rs1418150776	11.0801	11.2579	-0.0013	0	5e-06
G422C	rs761489852	3.8784	2.84622	0	0	0
G448E	rs763655186	17.2555	16.6992	0	0	6e-06
G466W	rs774978137	4.69723	3.5249	0	0	6e-06
G575R	rs1367658189	3.1854	3.40449	0	0	5e-06
H195N	rs764661406	0.515773	-0.369574	0	0	8e-06
H195Y	rs764661406	0.97798	0.14754	0	0	8e-06
H239Q	rs1448326240	0.979307	0.96267	0	0	6e-06
H374R	rs1309363592	3.11342	3.97866	0	0	5e-06
H378R	rs142984500	6.93401	5.58022	0.0008	-0.0021	8.2e-05
H505R	rs1016409802	0.737315	1.13894	0	0	none
I21T	rs1244687367	0.849668	1.20237	-0.0097	-0.0424	5e-06
I21V	rs778030746	0.629484	0.720648	-0.0097	-0.0278	1.1e-05
I223V	rs1342472374	0.838688	0.487205	0	0	8e-06
I233N	rs868538858	3.43502	2.86604	0	0	none
I259T	rs1161338919	1.03586	0.995978	0	0	6e-06
I291K	rs756358940	2.08891	2.1584	0	0	1.7e-05
I421T	rs1352508510	1.36561	2.28597	0	0	5e-06
I446M	rs1290769028	0.656079	0.959501	0	0	3.2e-05
I468V	rs191860450	1.33757	1.06036	0	0	0.000863
I544N	rs769821600	2.11423	1.91208	0	0	5e-06
K26E	rs1299103394	0.507574	0.460815	-0.0024	0.0833	5e-06
K26R	rs4646116	0.417319	0.238675	0.0127	-0.0094	0.003971
K341R	rs138390800	-0.0712231	0.230865	0	0	0.000327
K419T	rs1209307377	2.22356	1.8695	0	0	5e-06
K481N	rs1411114707	0.724013	0.115851	0	0	none
K534R	rs773746588	0.775919	0.0253536	0	0	5e-06
K541I	rs889263894	0.512419	0.406666	0	0	5e-06
K553T	rs899455705	1.10489	0.698414	0	0	6e-06
K68E	rs755691167	0.630392	0.451894	0.1067	0.2061	1.1e-05
L186S	rs750052167	3.01482	3.89937	0	0	5e-06
L333V	rs777626602	1.99486	1.78482	0	0	0.0003
L418S	rs1466701781	4.85601	4.38732	0	0	8e-06
L450V	rs760321012	1.58517	2.19557	0	0	6e-06
L529V	rs956890785	3.16777	1.74916	0	0	none
L570S	rs1305384714	3.77567	3.79368	0	0	5e-05
L585P	rs1173089368	4.15259	3.36374	0	0	5e-06
L595V	rs148036434	4.1566	3.35602	0	0	1.7e-05
M190T	rs976723413	4.73932	2.70298	0	0	5e-06
M270V	rs766319182	1.22292	0.814179	0	0	3e-05
M297I	rs745744395	2.47196	2.37696	0	0	6e-06
M297L	rs772143709	1.37273	2.28244	0	0	6e-06
M297V	rs772143709	3.64622	2.76384	0	0	6e-06
M332L	rs185525294	0.822149	0.255502	0	0	1.7e-05
M360L	rs1205410066	0.536002	0.897496	0	0	6e-06
M366T	rs758568640	2.96868	2.84638	0	0	1.1e-05
M376T	rs754076967	2.10967	2.41331	-0.0001	0	1.6e-05
M383T	rs1396769231	2.06917	1.69518	-0.0111	-0.0105	8e-06
M455I	rs775744448	4.73129	4.9956	0	0	6e-06
M455T	rs1171652794	5.09859	5.07832	0	0	1.6e-05
M462I	rs1463563888	1.71475	1.74292	0	0	8e-06
M480V	rs1382719890	2.72281	2.90898	0	0	8e-06
M62V	rs1325542104	2.76124	2.67857	0	0	6e-06
M82I	rs766996587	0.987495	0.466581	0.5797	0.1826	1.1e-05
N103H	rs143158922	0.392902	1.03303	0	0	1.7e-05
N149S	rs373252182	-0.17284	-0.405864	0	0	none
N154K	rs1435872603	-0.0668104	-0.448451	0	0	1.1e-05
N159S	rs746034076	-0.491725	-0.922602	0	0	1.6e-05
N290H	rs763994205	0.365255	-0.624821	0	0	1.1e-05
N338S	rs916715573	0.185533	-0.164618	0	0	1.7e-05
N397D	rs1365935088	0.48928	-1.48171	0	0	1.1e-05
N437H	rs1314469120	12.4117	11.4117	0	0	none
N508D	rs1349942475	0.285238	-0.846918	0	0	1.6e-05
N51D	rs760159085	2.32004	2.39957	-0.0022	0.0004	5e-06
N51S	rs1569243690	0.619916	0.828275	0	0	5e-06
N546D	rs761944150	0.538421	0.528656	0	0	3.3e-05
N546S	rs756905974	0.24635	0.716249	0	0	5e-06
N586Y	rs768685219	-0.82071	-0.98538	0	0	5e-06
N58D	rs1222417695	0.495861	0.77174	-0.0044	-0.0036	1.1e-05
N58H	rs1222417695	-0.322706	0.164377	0	-0.0021	1.1e-05
N58K	rs771621249	-1.10715	-0.218799	0.0009	0.0427	1.1e-05
N599I	rs1423289421	0.401363	0.645411	0	0	1.6e-05
N599K	rs1162138115	0.785667	2.28646	0	0	1.6e-05
N64K	rs1199100713	-0.674678	-0.658815	-0.0033	0	5e-06
P138A	rs766124365	0.822188	1.04923	0	0	6e-06
P178L	rs779651019	1.81191	1.81897	0	0	5e-06
P235R	rs1172580854	2.17078	1.06349	0	0	8e-06
P263S	rs200745906	4.65819	4.87005	0	0	5.9e-05
P284S	rs267606408	4.1464	3.7279	0	0	none
P346S	rs1410274315	1.92504	2.40165	0	0	6e-06
P389H	rs762890235	2.55391	2.87194	0.0038	0.0423	3.8e-05
P426A	rs1238146879	1.12663	1.21784	0	0	5e-06
P492S	rs1221577570	2.05858	1.898	0	0	8e-06
P538L	rs1315545082	1.21834	0.488818	0	0	5e-06
P565S	rs750955307	1.93916	2.50779	0	0	6e-06
P84T	rs759134032	1.86986	1.49688	-0.0106	-0.0089	5e-06
Q102P	rs1395878099	1.49729	1.33682	0	0	1.1e-05
Q287K	rs1165212018	-0.124113	-0.383124	0	0	6e-06
Q287R	rs763264372	0.013569	-0.264395	0	0	6e-06
Q300R	rs773936807	-1.01849	-1.18754	0	0	1.2e-05
Q388L	rs751572714	-0.59784	-0.600828	0	0	2.2e-05
Q429K	rs1454617025	-0.366208	-0.364506	0	0	none
Q472R	rs1366555470	-0.683365	-0.23255	0	0	8e-06
Q552R	rs112493570	0.202658	0.0853395	0	0.0139	none
Q60R	rs759162332	-0.265416	-0.481562	0	0	1.1e-05
Q86R	rs746808776	-0.288324	-0.12388	0.0066	0	1.1e-05
R115P	rs201900069	3.09592	2.56658	0	0	0.000174
R115Q	rs201900069	-0.723352	-0.486668	0	0	0.000174
R115W	rs1292756480	-0.308076	0.10376	0	0	1.6e-05
R204T	rs779790336	0.610509	1.31014	0	0	5e-06
R219C	rs372272603	1.55693	2.58088	0	0	0.000322
R219H	rs759590772	1.5973	2.81799	0	0	9.8e-05
R482Q	rs748359955	1.60019	1.65071	0	0	1.3e-05
R514G	rs1352194082	1.89295	2.45314	0	0	1.6e-05
R514Q	rs868506911	0.629138	0.947853	0	0	none
R518T	rs1158307424	0.694191	2.00832	0	0	5e-06
R559S	rs1016777825	0.355484	0.601505	-0.0048	-0.0447	6e-06
R582K	rs150172355	0.337037	0.1658	0	0	1.6e-05
R582S	rs372924787	1.08284	0.939083	0	0	5e-06
S106L	rs1038445507	-0.331035	-0.62904	0	0	2.4e-05
S128T	rs751227277	0.565156	0.344126	0	0	6e-06
S257N	rs745514718	-0.0612782	0.465321	0	0	2.3e-05
S280Y	rs1451564530	-0.674913	-0.718904	0	0	6e-06
S420P	rs1384237654	2.28846	3.80656	0	0	5e-05
S43R	rs1447927937	-0.594116	-1.857	-0.0124	-0.0163	5e-06
S547C	rs373025684	1.40482	0.510938	0	0	0.000104
S547F	rs373025684	3.15972	3.31985	0	0	0.000104
S563L	rs375352455	-0.907884	-1.15124	0	0	6e-06
S607G	rs1402111758	0.318598	0.435686	0	0	8e-06
S77F	rs1234981462	4.61323	1.46632	0	0	none
T229I	rs1204132218	2.62118	1.9622	0	0	5e-06
T276I	rs866821244	-0.320777	-0.659197	0	0	none
T27A	rs781255386	-0.137326	-0.254583	1.0829	1.0374	1.1e-05
T334M	rs1471486893	-0.833016	-0.625707	0	0	1.6e-05
T445M	rs764772589	-0.39635	-1.05267	0	0	6e-06
T519I	rs1445263977	0.213757	-0.747284	0	0	5e-06
T55A	rs775273812	1.15899	1.10682	0	0	6e-06
T567A	rs1212751713	1.14172	0.449393	0	0	6e-06
T593N	rs140857723	0.236368	0.0692694	0	0	1.1e-05
T608A	rs769786221	0.149128	-0.0990626	0	0	0
T608I	rs1201908212	-0.231184	-0.60854	0	0	6e-06
T92I	rs763395248	-0.909463	-0.960936	0	0	1.1e-05
V107A	rs139773121	1.13206	0.755165	0	0	1.1e-05
V184A	rs758142853	1.71387	1.7179	0	0	4.4e-05
V184G	rs758142853	3.24829	3.17408	0	0	4.4e-05
V209I	rs1327824339	-0.542599	-0.734358	0	0	5e-06
V283F	rs1203006090	4.06787	1.72898	0	0	8e-06
V298A	rs1362308420	0.0603532	0.0830211	0	0	8e-06
V339G	rs772710779	0.131084	-0.0342515	0	0	6e-06
V447F	rs776328956	0.0948348	0.183502	0	0	5.8e-05
V463D	rs1169303958	4.08215	4.62249	0	0	2.4e-05
V463I	rs772445388	0.868492	0.258327	0	0	6e-06
V488A	rs200973492	2.58047	2.51406	0	0	6e-06
V491M	rs750415079	-0.645958	-0.599231	0	0	6e-06
V506A	rs775181355	2.16826	0.696232	0	0	7e-06
V573A	rs1303528080	2.77578	2.69139	0	0	1.1e-05
V574I	rs1406604641	0.748176	-0.368977	0	0	5e-06
W163R	rs777568369	2.0201	2.17568	0	0	5e-06
W459C	rs11798104	5.63712	5.42073	0	0	none
W461R	rs1476137643	4.1818	4.03165	0	0	6e-06
Y158H	rs984704647	2.85753	2.90316	0	0	none
Y199C	rs750145841	4.8335	3.973	0	0	1.7e-05
Y199H	rs1277079227	4.50522	4.46849	0	0	none
Y207C	rs754237613	6.25696	4.67673	0	0	5e-06
Y217C	rs1300152093	3.94607	3.42702	0	0	8e-06
Y252C	rs771769548	3.23341	2.77402	0	0	1.1e-05
Y252N	rs371464495	3.29473	3.00744	0	0	none
Y497H	rs961921482	1.80441	1.52015	0	0	4e-05
Y50F	rs1192192618	-0.163476	-0.11108	0	0	5e-06
Y510H	rs779199005	1.02822	0.48101	0	0	7e-06
Y515C	rs1263424292	2.04418	1.79767	0	0	8e-06
Y521H	rs759200680	2.9245	2.64666	0	0	5e-06
S19P	dbVar	0.444802	1.29959	0.6991	-0.033	none
E75A	dbVar	0.0034826	0.0956462	-0.0795	-0.1067	none
E75K	dbVar	-0.497233	-0.16653	-0.1842	-0.0955	none
Q81E	dbVar	1.91069	-0.13806	0.0008	0	none
C133F	dbVar	2.16854	1.53034	0	0	none
L143F	dbVar	0.200548	0.133824	0	0	none
W168L	dbVar	2.67739	2.4732	0	0	none
R169G	dbVar	3.70284	3.02541	0	0	none
R169K	dbVar	1.7552	1.44842	0	0	none
E197K	dbVar	-0.517957	-0.795772	0	0	none
S218C	dbVar	0.601745	0.537941	0	0	none
S254G	dbVar	0.0302203	0.12248	0	0	none
D292A	dbVar	2.08905	3.20167	0	0	none
D295E	dbVar	0.601799	0.242203	0	0	none
L333I	dbVar	1.24549	1.08144	0	0	none
V339M	dbVar	-0.0360397	0.316703	0	0	none
L359S	dbVar	4.27992	3.84149	0	0	none
M383I	dbVar	0.441867	0.15225	-0.0114	-0.0099	none
A396T	dbVar	3.91637	2.85846	0	0	none
N397H	dbVar	8.85831	10.8729	0	0	none
L423P	dbVar	6.70106	6.41484	0	0	none
F428V	dbVar	1.42453	2.90979	0	0	none
I446N	dbVar	2.13002	1.93399	0	0	none
P469A	dbVar	1.67304	1.3934	0	0	none
S502N	dbVar	3.40353	2.35262	0	0	none
V574F	dbVar	0.726136	0.727163	0	0	none
N601S	dbVar	0.409915	0.411044	0	0	none
S607R	dbVar	-0.731665	-0.255903	0	0	none
S607I	dbVar	-0.66251	-1.16073	0	0	none
D615G	dbVar	none	0.00595128	none	0	none
D615H	dbVar	none	-0.389575	none	0	none
