# Supplementary material for: In silico mutagenesis of human ACE2 with S protein and translational efficiency explain SARS-CoV-2 infectivity in different species
Source: PLoS Comput Biol. 2020 Dec 7;16(12):e1008450. doi: 10.1371/journal.pcbi.1008450 (PMC7746295; doi:10.1371/journal.pcbi.1008450)
Supplement: S5 Table — It includes PDB quality control parameters, FoldX stability energy and all against all global RMSDs for 6m0j, 6lzg, 6vw1 (two crystallographic dimers) and 3doi (two crystallographic dimers). (XLSX) [file pcbi.1008450.s007.xlsx]

## Sheet: 6m0j_Int
	A	C	D	E	F	G	H	I	K	L	M	N	P	Q	R	S	T	V	W	Y
Q24	0.067	-0.279	-0.398	0.208	2.446	0.53	0.642	-0.896	0.679	0.905	-0.183	0.279	0.267	0	-0.534	0.257	-0.131	0.294	0.123	3.088
T27	1.037	0.694	-0.477	-0.481	-1.713	1.776	0.635	-0.533	0.274	-0.622	-0.729	0.055	1.211	-0.325	0.745	1.446	-0.002	-0.357	-0.198	-1.585
F28	-0.283	-0.105	-0.287	-2.773	0	-0.107	0.171	-0.39	-0.121	-0.504	0.045	-1.396	1.073	-0.14	0.682	-0.149	-0.186	-0.22	0.292	-0.194
D30	1.504	1.113	-0.001	-0.329	1.295	1.159	1.099	0.48	1.268	0.233	-0.421	-0.357	1.46	0.372	0.338	1.82	0.728	0.606	1.085	1.306
K31	0.399	0.113	1.101	0.709	-1.405	1.311	0.295	-0.441	0	-1.192	-0.988	0.779	2.785	0.22	-0.691	0.858	0.81	-0.652	-0.594	-2.72
N33	-0.028	0	-0.182	-0.012	-0.613	0.044	-0.417	-0.202	-0.572	-0.106	-0.083	0	-0.076	-0.1	-0.527	-0.011	-0.139	-0.201	-0.701	-0.089
H34	1.057	0.183	-0.395	0.673	-1.425	1.582	-0.007	0.122	0.391	0.139	-0.18	0.685	1.649	0.777	0.293	1.489	1.102	0.189	-1.103	-1.266
E35	-0.211	-0.224	-0.103	-0.022	-0.272	-0.251	-0.165	-0.377	-0.265	-0.424	-0.185	-0.16	-0.07	-0.154	-1.626	-0.225	-0.155	-0.299	-0.106	-0.169
E37	1.6	1.503	1.54	-0.024	1.112	1.695	1.815	1.245	1.218	1.139	1.683	1.543	1.635	1.369	1.326	1.612	1.37	1.418	1.42	1.514
D38	1.816	1.888	0.473	-1.32	1.943	2.058	1.564	1.701	2.364	1.629	1.836	0.084	1.966	0.576	1.746	1.87	1.692	1.785	2.518	1.403
Y41	0.97	0.921	0.228	1.267	-0.243	1.155	0.497	0.106	0.783	-0.048	0.056	0.936	0.755	0.7	2.186	1.066	0.621	0.536	2.8	-0.047
Q42	0.04	0.036	-0.217	0.057	-0.076	0.056	-1.253	-0.317	-0.629	-0.078	-0.029	-0.129	0.289	0.002	0.003	0.029	-0.045	-0.034	0.01	-0.076
L45	0.494	-0.16	0.342	0.052	-0.512	0.528	0.309	0.251	-0.517	0.026	-0.05	0.233	0.533	0.428	-0.825	0.49	0.406	-0.789	0.261	-0.28
A46	0	-0.008	-0.043	0.088	-0.044	0	-0.049	-0.008	-0.61	-0.024	0.122	-0.024	0.004	-0.01	0.104	-0.004	-0.007	-0.007	-0.151	-0.054
Q76	-0.085	-0.55	0.187	0.209	-0.182	-0.124	-0.176	0.027	-0.081	-0.528	-0.018	-0.548	0.027	0	-0.121	-0.085	-0.085	-0.085	-0.02	-0.06
L79	0.961	0.541	0.916	0.746	-0.467	1.133	0.724	0.205	0.161	0.003	0.006	0.86	1.037	-0.119	0.317	0.808	0.379	0.266	-0.528	-0.075
A80	0	-0.021	-0.039	0.098	0.052	-0.025	1.219	0.194	0.024	0.248	0.082	-0.18	0.059	0.061	-0.125	-0.021	0.028	0.008	0.109	0.002
Q81	0	0.001	0	0	0	0.007	0	-0.005	0	0	0	0	0.001	0	0	0	0	0	0	0
M82	1.309	1.225	1.03	0.856	0.438	1.568	0.668	0.183	0.364	0.155	0.002	1.276	1.402	0.341	0.109	1.524	1.454	1.085	-0.037	0.569
Y83	1.777	1.648	1.733	1.227	1.188	1.775	1.465	1.287	1.532	1.133	0.82	1.65	1.72	1.785	1.918	1.78	1.752	1.6	1.748	0.253
T324	0.039	0.062	0.097	-0.856	-0.041	0.137	-0.949	0.055	0.07	-0.075	-0.005	-0.971	0.044	0.154	-0.104	0.226	0.118	0.043	0.161	-0.046
Q325	0.012	0	0.067	0.032	-1.091	-0.144	0.012	0.011	0	0	0	-0.178	-0.031	0.013	-0.023	0.012	0.011	0.011	-0.003	0.011
G326	-0.193	-0.565	0.435	-0.828	4.713	0	2.563	-0.96	-1.478	-0.811	-0.764	-0.028	-0.599	0.259	-1.648	-0.099	-0.897	-1.036	5.966	2.928
N330	0.007	-0.122	-0.161	-0.1	-1.062	0.287	0.18	-0.276	-0.362	-0.537	-0.962	-0.013	0.083	-0.235	-0.469	0.246	-0.138	-0.441	-0.864	-0.537
G352	0.359	0.341	0.246	0.367	0.017	0	0.213	0.441	-0.131	0.176	0.001	-0.012	0.254	-0.198	-0.126	-0.162	0.444	0.666	-0.108	-0.05
K353	1.569	1.634	1.848	1.956	0.24	1.778	2.023	4.398	-0.112	1.443	1.042	1.984	1.188	1.051	1.287	2.426	1.051	4.408	0.889	0.173
G354	0.94	1.042	1.618	1.7	0.277	0	1.232	2.062	0.889	1.655	0.964	1.568	5.204	1.023	1.05	1.701	2.824	2.224	1.157	0.471
D355	-0.043	0.098	0.001	1.565	0.307	0.243	2.049	1.43	1.07	0.385	1.063	0.174	3.271	1.725	0.032	-0.173	-0.381	1.11	10.653	4.107
F356	-0.003	-0.02	-0.266	-0.244	-0.018	-0.016	0.047	0.034	-1.027	0.044	0.158	-0.168	0.111	0.086	0.071	0.186	-0.11	-0.093	-0.054	-0.009
R357	0.496	0.559	0.385	0.942	2.417	0.458	0.857	0.496	0.353	0.442	0.198	0.643	0.536	0.562	0.003	0.418	0.478	0.688	0.842	1.636
A386	0	-0.006	-0.282	0.199	-0.069	0.012	-0.113	-0.266	-0.033	-0.389	-0.084	0.025	0.015	-0.078	-0.088	-0.002	-0.078	-0.091	-0.519	-0.012
P389	0.04	0.038	0.029	0.035	-0.155	0.038	0.042	0.014	0.054	0.038	-0.136	0.041	0	0.038	-0.521	0.038	0.036	0.036	-0.148	-0.13

## Sheet: 6lzg_St
	A	C	D	E	F	G	H	I	K	L	M	N	P	Q	R	S	T	V	W	Y
S19	0.06	0.233	0.228	0.077	0.284	0.342	0.275	0.192	-0.326	-0.446	-0.693	-0.436	0.445	0.108	-0.145	0	0.335	0.461	-0.093	0.013
I21	1.201	1.204	1.556	0.984	0.838	2.333	1.512	0	0.258	-0.975	-0.466	1.838	0.767	0.913	0.954	2.048	0.85	0.629	0.806	-0.382
Q24	0.259	0.923	0.598	0.082	-0.441	1.324	1.031	-0.309	-0.168	-0.606	-0.889	0.838	5.192	-0.014	-0.043	0.909	0.668	0.567	0.437	-0.46
T27	-0.137	0.502	0.199	-0.16	-0.323	0.671	0.216	-0.429	-0.134	-0.355	-0.474	-0.084	2.865	-0.375	-0.296	-0.129	0	0.159	-0.343	-0.239
F28	3.631	3.843	3.389	2.376	-0.067	4.802	3.251	3.994	3.572	2.286	0.73	3.529	7.727	2.548	2.962	3.868	3.993	4.358	3.274	1.825
D30	-0.188	0.65	-0.002	-0.433	-0.416	0.683	0.439	0.002	-0.2	-0.403	-0.77	0.016	4.25	-0.072	-0.076	0.721	0.468	0.562	-0.281	-0.379
K31	0.264	0.739	0.595	0.141	-0.227	0.782	0.36	-0.105	-0.057	-0.076	-0.222	0.41	1.827	0.008	0.001	0.217	0.074	0.535	-0.134	-0.164
H34	-0.001	0.206	0.579	0.085	-0.05	0.565	0	-0.117	-0.235	-0.171	-0.418	0.068	1.725	-0.366	-0.685	-0.01	-0.139	0.349	0.13	0.115
H345	0.503	0.523	0.651	0.378	-0.578	0.865	-0.018	-0.042	-0.305	-0.125	-0.182	0.439	-0.294	0.171	-0.289	0.642	0.437	0.409	-0.049	-0.325
E35	0.24	1.132	0.433	-0.017	-0.303	1.298	0.225	-0.028	0.033	-0.499	-0.345	0.138	2.889	0.306	0.31	0.993	-0.289	0.794	-0.213	-0.309
A36	0	0.089	6.951	14.308	24.663	2.031	27.443	2.184	9.201	2.442	7.065	6.681	8.196	16.577	5.651	0.663	2.569	1.378	24.36	30.176
E37	-0.011	0.555	0.643	-0.092	-0.735	0.837	-0.29	-0.079	-0.166	-0.674	-1.018	-0.11	5.203	-0.131	0.174	-0.012	-0.309	0.538	-0.609	-0.13
E375	-1.91	-1.906	0.584	0	1.703	0.05	3.87	-3.932	-1.971	-4.368	-3.274	-1.626	2.203	-0.625	-0.768	-0.935	-2.303	-3.621	3.726	3.006
D38	0.061	-0.193	-0.002	-0.595	-0.307	0.439	0.479	-0.664	-0.97	-0.252	-0.992	0.374	0.249	-0.983	-1.2	-0.061	-0.073	-0.251	-0.509	-0.389
D382	-2.614	-2.024	0.002	1.478	-2.174	-1.138	-2.421	-2.523	-2.126	-3.57	-3.456	-1.25	2.176	-0.774	-0.18	-1.867	-1.557	0.068	1.816	-1.776
L39	1.668	2.001	2.904	2.203	0.656	3.365	1.351	-0.177	1.407	-0.025	0.257	1.212	4.458	1.194	1.686	2.926	1.825	0.589	1.109	0.466
L391	3.721	2.995	3.841	2.13	2.155	4.033	3.765	1.62	2.628	-0.13	-0.123	3.623	1.825	2.561	2.626	4.112	4.686	3.402	2.16	1.77
L392	3.054	3.047	4.465	4.601	2.419	4.391	2.909	3.058	2.801	0	0.425	3.49	4.708	3.357	2.91	3.71	2.874	5.002	11.317	7.836
Y41	3.961	4.325	6.166	4.639	0.834	5.35	2.841	3.94	3.084	1.913	1.615	2.866	7.452	3.783	3.597	4.503	4.122	3.358	2.555	-0.043
Q42	0.612	1.261	0.98	0.588	0.01	1.492	0.875	0.26	0.202	-0.02	-0.607	0.821	4.109	-0.004	0.397	0.712	0.615	0.792	-0.35	0.063
L45	1.263	1.728	2.235	1.15	0.147	2.477	0.853	0.005	0.646	-0.021	-0.1	1.053	6.615	1.186	0.711	1.988	2.238	0.77	1.007	0.32
L79	0.541	1.355	1.647	0.888	0.075	1.612	0.896	-0.216	0.4	-0.024	0.084	1.275	2.982	0.3	-0.388	1.6	1.292	0.23	0.419	0.498
A80	0	1.969	4.181	5.752	4.919	2.169	7.419	3.459	8.767	4.052	3.04	3.742	8.951	4.48	10.396	0.874	1.884	1.671	10.311	9.527
M82	0.58	0.019	0.844	0.864	0.059	0.878	0.084	0.987	0.142	0.093	-0.005	0.226	0.812	-0.169	-0.319	-0.167	0.013	1.616	0.845	0.17
Y83	3.082	2.534	3.863	3.587	-0.495	4.421	1.932	-0.158	1.896	0.198	0.385	2.736	4.632	2.186	2.102	3.451	2.383	0.837	0.373	0
L97	3.745	3.76	5.262	4.541	6.589	5.407	4.695	0.942	4.727	-0.06	-0.071	3.402	7.131	3.137	8.564	4.396	2.697	2.155	13.705	9.407
G326	-0.711	-0.14	-0.5	-0.343	-0.843	0	-0.751	-0.521	-1.164	-1.028	-0.797	-0.473	-1.611	-0.6	-2.273	-0.271	-0.106	0.261	-0.323	-0.4
E329	0.055	0.39	0.491	0	-0.432	0.469	-0.001	-0.031	-0.648	-0.433	-0.39	-0.182	1.814	-0.282	-0.655	0.301	0.464	0.264	-0.227	-0.361
N330	-0.525	-0.437	0.482	-0.164	-1.784	0.185	-0.486	1.743	-1.417	-1.712	-1.077	0	2.313	-0.513	-1.443	-0.306	-0.258	0.777	-0.936	-1.4
L351	2.854	2.551	5.494	5.19	6.314	4.006	4.44	3.874	4.945	-0.018	0.859	3.073	4.509	4.06	7.557	4.103	4.488	4.511	12.728	8.146
G352	3.047	3.257	4.438	3.906	5.345	0	9.932	2.985	4.617	1.633	2.486	4.199	8.438	5.674	5.718	3.496	5.185	5.705	8.745	7.66
K353	1.681	1.175	1.593	1.403	0.146	1.43	0.937	2.092	-0.015	0.336	0.13	1.132	4.5	0.316	0.528	2.056	2.992	2.064	1.456	0.263
G354	2.474	2.27	2.259	2.1	1.89	0	2.134	4.195	1.606	1.912	1.832	1.682	4.834	2.173	1.71	2.367	3.097	3.223	1.257	1.972
D355	3.711	2.958	-0.006	2.971	1.8	4.713	4.371	2.388	2.907	2.684	2.727	2.374	8.341	3.153	3.548	3.555	2.35	2.373	4.185	1.787
R357	2.991	3.099	7.274	7.58	7.281	4.325	7.1	2.597	1.999	1.793	1.111	4.522	8.113	2.685	-0.035	3.093	4.14	2.213	7.264	11.25
A386	0	0.234	1.237	0.4	-0.024	0.547	0.527	-0.216	-0.946	-0.574	-0.765	-0.163	2.896	-0.528	-1.318	-0.092	0.562	0.35	0.774	0.102

## Sheet: 6m0j_St
	A	C	D	E	F	G	H	I	K	L	M	N	P	Q	R	S	T	V	W	Y
Q24	0.278	1.091	0.492	-0.127	-0.644	1.147	0.757	-0.036	-0.188	0.229	-0.13	0.531	2.778	-0.049	0.257	0.317	0.254	0.628	0.566	0.443
T27	-0.255	0.333	0.004	-0.369	-0.645	0.56	-0.079	-0.443	-0.343	-0.488	-0.454	-0.287	2.846	-0.737	-0.474	-0.388	-0.004	-0.051	-0.651	-0.53
F28	3.901	4.311	3.527	2.961	-0.041	5.092	2.649	4.199	3.137	1.47	1.03	3.968	10.517	2.939	4.482	4.51	4.068	4.526	3.532	1.942
D30	-0.335	0.421	-0.008	-0.36	-0.303	0.422	0.145	-0.092	-0.436	-0.385	-1.146	-0.245	3.643	-0.023	-0.747	-0.223	0.414	0.463	-0.661	-0.175
K31	0.21	0.712	0.635	0.181	-0.093	0.821	0.368	-0.168	-0.036	-0.207	-0.49	0.216	3.597	0.112	0.105	0.065	0.061	0.506	-0.135	-0.008
N33	0.218	0.481	-0.151	-0.821	-0.262	1.005	-0.265	-1.128	0.12	-1.354	-1.809	-0.05	4.292	-0.102	0.395	1.373	1.091	0.109	1.096	-0.698
N330	0.216	0.549	0.859	0.479	-0.681	0.775	-0.29	2.151	-0.248	-0.705	-0.078	-0.025	3.19	0.277	-0.426	0.719	1.182	1.259	0.053	-0.318
N338	-0.116	-0.14	-0.146	-0.912	-0.211	-0.115	-0.109	0.136	-0.328	-0.255	0.051	-0.022	-0.252	-0.425	-0.295	-0.165	-0.055	0.01	0.165	-0.196
H34	0.36	0.232	0.732	0.753	0.217	0.447	-0.007	0.159	-0.079	0.346	-0.24	0.059	1.26	-0.44	-0.349	0.247	0.387	0.718	0.597	-0.337
H345	0.208	0.244	0.346	0.081	-0.843	0.654	0	-0.23	-0.457	-0.346	-0.46	0.187	-0.567	-0.178	-0.637	0.358	0.192	0.195	-0.169	-0.483
E35	0.111	0.578	0.378	-0.083	-0.515	1.094	0.251	-0.463	-0.618	-0.75	-0.681	-0.031	1.864	-0.268	-0.074	0.567	-0.116	0.144	-0.369	-0.855
E37	1.409	2.127	1.07	-0.391	3.573	2.045	1.779	0.973	0.284	0.267	0.613	1.132	4.464	0.606	0.749	1.646	0.385	1.558	2.792	3.011
E375	-2.474	-2.309	0.503	-0.014	-0.334	-0.546	0.596	-3.916	-2.084	-4.436	-3.368	-1.831	2.415	-0.8	-2.054	-1.314	-2.02	-3.733	1.697	2.165
D38	-0.537	-0.274	-0.108	-0.42	-0.555	0.148	0.619	-0.204	-0.385	-0.059	-0.894	-0.647	0.082	-0.695	-0.236	-0.154	0.165	-0.369	-0.844	-0.483
D382	-2.687	-1.76	-0.046	0.994	-2.382	-1.631	-1.053	-3.112	-2.647	-3.656	-3.483	-2.137	2.413	-0.505	-0.411	-1.921	-1.334	-2.188	3.793	-1.967
Y41	3.478	4.08	5.156	4.674	1.2	4.75	4.049	4.175	2.999	2.198	1.243	3.6	8.914	3.795	3.246	4.16	3.2	3.591	2.354	-0.068
Q42	0.476	1.216	1.057	0.565	-0.177	1.34	0.563	-0.114	0.026	-0.298	-0.573	0.791	3.563	-0.078	0.14	0.649	0.234	0.549	-0.439	-0.055
L45	1.091	1.52	2.112	1.122	0.225	2.187	0.663	0.031	0.393	-0.107	-0.121	0.959	5.598	0.78	0.362	1.259	1.278	0.81	0.836	0.375
A46	0	0.49	1.802	0.855	0.649	1.363	-0.494	2.755	-0.732	-0.725	-1.431	0.136	4.33	0.144	-0.455	0.529	-0.098	0.87	0.648	-0.319
Q76	-0.226	0.035	1.13	0.343	0.257	1.812	0.947	-1.392	-0.388	-1.604	-3.048	0.057	4.228	-0.024	0.192	0.412	1.168	-1.701	0.455	2.882
L79	1.058	1.724	1.451	0.796	0.267	2.218	0.769	0.072	0.612	-0.079	-0.16	0.893	3.851	0.689	0.761	2.114	2.232	0.638	0.669	0.362
A80	0	3.516	7.388	6.187	0.773	2.218	8.914	3.277	7.079	2.174	1.823	3.265	8.144	5.024	9.327	1.028	2.36	1.629	13.114	7.101
Q81	-0.198	-0.338	0.377	-0.138	0.551	0.368	0.925	0.737	-0.441	-0.448	-0.42	-0.99	4.733	-0.061	-0.299	-0.876	0.357	0.997	0.013	0.072
M82	1.008	0.537	0.843	0.753	-0.092	1.376	0.923	0.467	0.244	0.013	-0.095	0.201	2.477	0.094	0.42	0.368	0.509	1.357	0.679	0.21
Y83	3.353	2.682	3.962	3.771	-0.493	4.297	2.104	0.153	1.809	0.326	0.412	2.918	3.492	2.478	1.992	3.605	2.142	0.938	-0.391	-0.039
T324	-0.123	-0.285	-0.416	-0.121	-0.848	0.202	0.081	0.02	-0.726	-0.666	-1.032	-0.294	-2.121	0.007	-0.539	-0.395	-0.073	0.378	0.124	-0.782
Q325	-0.288	0.683	-1.429	-0.573	-0.056	-0.588	0.379	-0.002	-0.143	0.009	-0.204	-0.428	-1.359	-0.005	-0.056	-0.331	-0.815	0.384	0.297	0.138
G326	-0.541	-0.089	0.111	-0.729	-2.107	0	-0.441	-0.682	-0.901	-1.174	-0.857	-0.462	-1.728	-0.887	-1.119	-0.211	-0.484	-0.365	-0.604	-0.979
N330	0.216	0.549	0.859	0.479	-0.681	0.775	-0.29	2.151	-0.248	-0.705	-0.078	-0.025	3.19	0.277	-0.426	0.719	1.182	1.259	0.053	-0.318
G352	3.035	3.276	4.342	5.438	8.306	0	7.625	5.043	4.455	2.817	3.289	4.708	7.746	7.121	4.157	3.543	6.709	5.475	9.611	8.547
K353	1.631	1.075	1.585	1.378	0.118	1.265	0.979	2.728	-0.13	0.161	-0.226	1.095	4.87	0.235	0.358	1.913	2.571	2.034	1.241	0.392
G354	2.371	1.975	2.005	1.929	1.588	0	1.943	3.96	1.114	1.556	1.072	1.401	4.815	1.858	1.394	2.138	2.809	2.942	0.594	1.675
D355	3.567	2.792	0	2.632	1.919	4.162	3.257	2.268	2.926	2.714	2.309	2.114	7.023	2.969	3.419	3.467	2.164	2.195	3.775	2.105
F356	2.944	2.697	4.346	4.389	-0.003	4.011	2.584	0.36	1.396	1.347	1.217	2.627	3.326	2.914	0.759	3.969	2.927	1.051	0.539	0.427
R357	2.909	2.544	6.747	6.395	5.076	4.416	6.58	2.652	1.621	1.938	0.91	4.171	8.375	2.942	-0.161	3.731	3.698	3.179	5.802	11.539
A386	0	0.243	1.358	0.518	0.629	0.608	-0.235	0.033	-1.013	-0.327	-1.018	0.56	2.981	-0.413	-1.291	-0.133	0.954	0.468	1.028	0.41
P389	1.981	2.783	2.592	1.948	2.5	2.744	2.872	2.125	2.494	2.137	1.413	2.833	-0.047	2.477	2.661	2.338	2.912	2.239	1.879	2.436

## Sheet: HUMAN
		DDG Stability (Kcal/mol)		DDG Interaction (Kcal/mol)
mutant	Variant	ACE2_6lzg	ACE2_6m0j	ACE2/S1_6lzg	ACE2/S1_6m0j	Allele frequency
A164G	rs1303797112	2.11	1.92	0	0	none
A164S	rs1316799731	1.33	2.29	0	0	5e-06
A191P	rs765733397	6.41	5.56	0	0	5e-06
A193E	rs762219565	0.34	0.55	0	0	1.6e-05
A242V	rs1360329820	1.45	2.3	0	0	1.7e-05
A246S	rs775542703	0.31	0.14	0	0	6e-06
A251T	rs886466413	0.03	0.13	0	0	none
A25T	rs1434130600	0.71	0.49	0.15	0.26	2.4e-05
A501T	rs140473595	1.4	0.3	0	0	1.3e-05
A532T	rs763593286	1.57	0.25	0	0	5.5e-05
A614S	rs201715513	-0.8	0.07	0	0	0.000181
A614T	rs201715513	-0.43	0.04	0	0	0.000181
C141Y	rs1391451327	1.95	1.4	0	0	6e-06
C261W	rs1049125260	39.91	40.59	0	0	none
D198N	rs1345857521	1.7	2.09	0	0	6e-06
D206G	rs142443432	0.11	0.96	0	0	0.00029
D216E	rs753164828	-0.21	-0.38	0	0	1.1e-05
D216Y	rs761269389	-0.14	0.03	0	0	5e-06
D269E	rs1365337188	2.59	3.23	0	0	none
D292N	rs1248745003	0.92	0.91	0	0	1.1e-05
D295G	rs776226831	1.11	0.69	0	0	4.7e-05
D303N	rs749750821	4.07	2.45	0	0	1.2e-05
D355N	rs961360700	2.37	2.11	0.97	0.17	1.2e-05
D368N	rs1228750646	1.45	1.29	0	0	5e-06
D427Y	rs1316056737	-0.26	0.06	0	0	1.1e-05
D471N	rs759033741	0.12	-0.18	0	0	none
D494V	rs765152220	4.1	3.45	0	0	5e-05
D597E	rs145437639	-0.53	-0.52	0	0	7.7e-05
D609N	rs747988885	0.39	0.36	0	0	1.7e-05
E166G	rs954282708	1	2.07	0	0	none
E166Q	rs769593006	1.82	1.95	0	0	5e-06
E171D	rs1341206593	0.42	0.68	0	0	5e-05
E171V	rs748076875	-0.21	-0.1	0	0	5e-06
E197G	rs1271221183	-0.01	-0.05	0	0	none
E23K	rs756231991	0.71	1.64	0.05	0.06	5e-06
E312K	rs780574871	0.02	0.93	0	0.12	1.1e-05
E329G	rs143936283	0.47	0.88	-0.53	-0.02	2.8e-05
E35D	rs778500138	0.43	0.38	-0.4	-0.1	0.0003
E35K	rs1348114695	0.03	-0.62	0.76	-0.27	1.6e-05
E375D	rs1395782023	0.58	0.5	0	0	1.6e-05
E37K	rs146676783	-0.17	0.28	2.58	1.22	3.3e-05
E398D	rs1339365248	1.89	1.56	0	0	1.6e-05
E398K	rs772619843	1.36	0.39	0	0	5e-06
E467K	rs1270795706	-0.48	-0.35	0	0	2.2e-05
E483D	rs779752560	0.45	0.67	0	0	8e-06
E489Q	rs962791083	3.21	3.98	0	0	none
E589G	rs1481648983	1.25	1.21	0	0	5e-06
E75G	rs867318181	0.86	0.75	-0.08	-0.1	none
F308L	rs766518362	1.52	1.4	0	0	6e-06
F400L	rs1214851578	1.81	2.01	0	0	8e-06
F40L	rs924799658	0.02	-0.22	0.06	0	1.6e-05
F504I	rs760281053	0.73	0.15	0	0	1.3e-05
F504L	rs1285805675	0.42	0.09	0	0	5e-05
F523L	rs1019324840	0.97	0.72	0	0	8e-06
F555L	rs961465783	-0.05	-0.66	0	-0.01	none
F588S	rs760929786	5.83	5.83	0	0	5e-06
F72V	rs1256007252	2.8	1.89	0.02	0.07	5e-06
G173D	rs865852627	10.26	11.53	0	0	none
G173S	rs754511501	1.68	2.08	0	0	2.2e-05
G211R	rs148771870	1.04	1.5	0	0	0.001322
G220S	rs774621083	-0.36	-0.16	0	0	1.6e-05
G268C	rs1407010163	7.39	7.55	0	0	none
G326E	rs759579097	-0.34	-0.73	-1	-0.83	6e-06
G337E	rs865959788	3.82	3.25	0	0	none
G337R	rs762357444	3.39	2.57	0	0	6e-06
G352V	rs370610075	5.71	5.47	0.76	0.67	6e-06
G377E	rs767462182	11.72	12.62	0	0	5e-06
G405E	rs1418150776	11.08	11.26	0	0	5e-06
G422C	rs761489852	3.88	2.85	0	0	0
G448E	rs763655186	17.26	16.7	0	0	6e-06
G466W	rs774978137	4.7	3.52	0	0	6e-06
G575R	rs1367658189	3.19	3.4	0	0	5e-06
H195N	rs764661406	0.52	-0.37	0	0	8e-06
H195Y	rs764661406	0.98	0.15	0	0	8e-06
H239Q	rs1448326240	0.98	0.96	0	0	6e-06
H374R	rs1309363592	3.11	3.98	0	0	5e-06
H378R	rs142984500	6.93	5.58	0	0	8.2e-05
H505R	rs1016409802	0.74	1.14	0	0	none
I21T	rs1244687367	0.85	1.2	-0.01	-0.04	5e-06
I21V	rs778030746	0.63	0.72	-0.01	-0.03	1.1e-05
I223V	rs1342472374	0.84	0.49	0	0	8e-06
I233N	rs868538858	3.44	2.87	0	0	none
I259T	rs1161338919	1.04	1	0	0	6e-06
I291K	rs756358940	2.09	2.16	0	0	1.7e-05
I421T	rs1352508510	1.37	2.29	0	0	5e-06
I446M	rs1290769028	0.66	0.96	0	0	3.2e-05
I468V	rs191860450	1.34	1.06	0	0	0.000863
I544N	rs769821600	2.11	1.91	0	0	5e-06
K26E	rs1299103394	0.51	0.46	0	0.08	5e-06
K26R	rs4646116	0.42	0.24	0.01	-0.01	0.003971
K341R	rs138390800	-0.07	0.23	0	0	0.000327
K419T	rs1209307377	2.22	1.87	0	0	5e-06
K481N	rs1411114707	0.72	0.12	0	0	none
K534R	rs773746588	0.78	0.03	0	0	5e-06
K541I	rs889263894	0.51	0.41	0	0	5e-06
K553T	rs899455705	1.1	0.7	0	0	6e-06
K68E	rs755691167	0.63	0.45	0.11	0.21	1.1e-05
L186S	rs750052167	3.01	3.9	0	0	5e-06
L333V	rs777626602	1.99	1.78	0	0	0.0003
L418S	rs1466701781	4.86	4.39	0	0	8e-06
L450V	rs760321012	1.59	2.2	0	0	6e-06
L529V	rs956890785	3.17	1.75	0	0	none
L570S	rs1305384714	3.78	3.79	0	0	5e-05
L585P	rs1173089368	4.15	3.36	0	0	5e-06
L595V	rs148036434	4.16	3.36	0	0	1.7e-05
M190T	rs976723413	4.74	2.7	0	0	5e-06
M270V	rs766319182	1.22	0.81	0	0	3e-05
M297I	rs745744395	2.47	2.38	0	0	6e-06
M297L	rs772143709	1.37	2.28	0	0	6e-06
M297V	rs772143709	3.65	2.76	0	0	6e-06
M332L	rs185525294	0.82	0.26	0	0	1.7e-05
M360L	rs1205410066	0.54	0.9	0	0	6e-06
M366T	rs758568640	2.97	2.85	0	0	1.1e-05
M376T	rs754076967	2.11	2.41	0	0	1.6e-05
M383T	rs1396769231	2.07	1.7	-0.01	-0.01	8e-06
M455I	rs775744448	4.73	5	0	0	6e-06
M455T	rs1171652794	5.1	5.08	0	0	1.6e-05
M462I	rs1463563888	1.71	1.74	0	0	8e-06
M480V	rs1382719890	2.72	2.91	0	0	8e-06
M62V	rs1325542104	2.76	2.68	0	0	6e-06
M82I	rs766996587	0.99	0.47	0.58	0.18	1.1e-05
N103H	rs143158922	0.39	1.03	0	0	1.7e-05
N149S	rs373252182	-0.17	-0.41	0	0	none
N154K	rs1435872603	-0.07	-0.45	0	0	1.1e-05
N159S	rs746034076	-0.49	-0.92	0	0	1.6e-05
N290H	rs763994205	0.37	-0.62	0	0	1.1e-05
N338S	rs916715573	0.19	-0.16	0	0	1.7e-05
N397D	rs1365935088	0.49	-1.48	0	0	1.1e-05
N437H	rs1314469120	12.41	11.41	0	0	none
N508D	rs1349942475	0.29	-0.85	0	0	1.6e-05
N51D	rs760159085	2.32	2.4	0	0	5e-06
N51S	rs1569243690	0.62	0.83	0	0	5e-06
N546D	rs761944150	0.54	0.53	0	0	3.3e-05
N546S	rs756905974	0.25	0.72	0	0	5e-06
N586Y	rs768685219	-0.82	-0.99	0	0	5e-06
N58D	rs1222417695	0.5	0.77	0	0	1.1e-05
N58H	rs1222417695	-0.32	0.16	0	0	1.1e-05
N58K	rs771621249	-1.11	-0.22	0	0.04	1.1e-05
N599I	rs1423289421	0.4	0.65	0	0	1.6e-05
N599K	rs1162138115	0.79	2.29	0	0	1.6e-05
N64K	rs1199100713	-0.67	-0.66	0	0	5e-06
P138A	rs766124365	0.82	1.05	0	0	6e-06
P178L	rs779651019	1.81	1.82	0	0	5e-06
P235R	rs1172580854	2.17	1.06	0	0	8e-06
P263S	rs200745906	4.66	4.87	0	0	5.9e-05
P284S	rs267606408	4.15	3.73	0	0	none
P346S	rs1410274315	1.93	2.4	0	0	6e-06
P389H	rs762890235	2.55	2.87	0	0.04	3.8e-05
P426A	rs1238146879	1.13	1.22	0	0	5e-06
P492S	rs1221577570	2.06	1.9	0	0	8e-06
P538L	rs1315545082	1.22	0.49	0	0	5e-06
P565S	rs750955307	1.94	2.51	0	0	6e-06
P84T	rs759134032	1.87	1.5	-0.01	-0.01	5e-06
Q102P	rs1395878099	1.5	1.34	0	0	1.1e-05
Q287K	rs1165212018	-0.12	-0.38	0	0	6e-06
Q287R	rs763264372	0.01	-0.26	0	0	6e-06
Q300R	rs773936807	-1.02	-1.19	0	0	1.2e-05
Q388L	rs751572714	-0.6	-0.6	0	0	2.2e-05
Q429K	rs1454617025	-0.37	-0.36	0	0	none
Q472R	rs1366555470	-0.68	-0.23	0	0	8e-06
Q552R	rs112493570	0.2	0.09	0	0.01	none
Q60R	rs759162332	-0.27	-0.48	0	0	1.1e-05
Q86R	rs746808776	-0.29	-0.12	0.01	0	1.1e-05
R115P	rs201900069	3.1	2.57	0	0	0.000174
R115Q	rs201900069	-0.72	-0.49	0	0	0.000174
R115W	rs1292756480	-0.31	0.1	0	0	1.6e-05
R204T	rs779790336	0.61	1.31	0	0	5e-06
R219C	rs372272603	1.56	2.58	0	0	0.000322
R219H	rs759590772	1.6	2.82	0	0	9.8e-05
R482Q	rs748359955	1.6	1.65	0	0	1.3e-05
R514G	rs1352194082	1.89	2.45	0	0	1.6e-05
R514Q	rs868506911	0.63	0.95	0	0	none
R518T	rs1158307424	0.69	2.01	0	0	5e-06
R559S	rs1016777825	0.36	0.6	0	-0.04	6e-06
R582K	rs150172355	0.34	0.17	0	0	1.6e-05
R582S	rs372924787	1.08	0.94	0	0	5e-06
S106L	rs1038445507	-0.33	-0.63	0	0	2.4e-05
S128T	rs751227277	0.57	0.34	0	0	6e-06
S257N	rs745514718	-0.06	0.47	0	0	2.3e-05
S280Y	rs1451564530	-0.67	-0.72	0	0	6e-06
S420P	rs1384237654	2.29	3.81	0	0	5e-05
S43R	rs1447927937	-0.59	-1.86	-0.01	-0.02	5e-06
S547C	rs373025684	1.4	0.51	0	0	0.000104
S547F	rs373025684	3.16	3.32	0	0	0.000104
S563L	rs375352455	-0.91	-1.15	0	0	6e-06
S607G	rs1402111758	0.32	0.44	0	0	8e-06
S77F	rs1234981462	4.61	1.47	0	0	none
T229I	rs1204132218	2.62	1.96	0	0	5e-06
T276I	rs866821244	-0.32	-0.66	0	0	none
T27A	rs781255386	-0.14	-0.25	1.08	1.04	1.1e-05
T334M	rs1471486893	-0.83	-0.63	0	0	1.6e-05
T445M	rs764772589	-0.4	-1.05	0	0	6e-06
T519I	rs1445263977	0.21	-0.75	0	0	5e-06
T55A	rs775273812	1.16	1.11	0	0	6e-06
T567A	rs1212751713	1.14	0.45	0	0	6e-06
T593N	rs140857723	0.24	0.07	0	0	1.1e-05
T608A	rs769786221	0.15	-0.1	0	0	0
T608I	rs1201908212	-0.23	-0.61	0	0	6e-06
T92I	rs763395248	-0.91	-0.96	0	0	1.1e-05
V107A	rs139773121	1.13	0.76	0	0	1.1e-05
V184A	rs758142853	1.71	1.72	0	0	4.4e-05
V184G	rs758142853	3.25	3.17	0	0	4.4e-05
V209I	rs1327824339	-0.54	-0.73	0	0	5e-06
V283F	rs1203006090	4.07	1.73	0	0	8e-06
V298A	rs1362308420	0.06	0.08	0	0	8e-06
V339G	rs772710779	0.13	-0.03	0	0	6e-06
V447F	rs776328956	0.09	0.18	0	0	5.8e-05
V463D	rs1169303958	4.08	4.62	0	0	2.4e-05
V463I	rs772445388	0.87	0.26	0	0	6e-06
V488A	rs200973492	2.58	2.51	0	0	6e-06
V491M	rs750415079	-0.65	-0.6	0	0	6e-06
V506A	rs775181355	2.17	0.7	0	0	7e-06
V573A	rs1303528080	2.78	2.69	0	0	1.1e-05
V574I	rs1406604641	0.75	-0.37	0	0	5e-06
W163R	rs777568369	2.02	2.18	0	0	5e-06
W459C	rs11798104	5.64	5.42	0	0	none
W461R	rs1476137643	4.18	4.03	0	0	6e-06
Y158H	rs984704647	2.86	2.9	0	0	none
Y199C	rs750145841	4.83	3.97	0	0	1.7e-05
Y199H	rs1277079227	4.51	4.47	0	0	none
Y207C	rs754237613	6.26	4.68	0	0	5e-06
Y217C	rs1300152093	3.95	3.43	0	0	8e-06
Y252C	rs771769548	3.23	2.77	0	0	1.1e-05
Y252N	rs371464495	3.29	3.01	0	0	none
Y497H	rs961921482	1.8	1.52	0	0	4e-05
Y50F	rs1192192618	-0.16	-0.11	0	0	5e-06
Y510H	rs779199005	1.03	0.48	0	0	7e-06
Y515C	rs1263424292	2.04	1.8	0	0	8e-06
Y521H	rs759200680	2.92	2.65	0	0	5e-06

## Sheet: quality
Model (PDB id)	Resolution (Å)	Rfree	ClashScore	Ramachandran outliers (%)	Sidechain outliers (%)	RSRZ outliers (%)	FoldX folding energy (Kcal/mol)	6m0j RMSD	6lzg RMSD	6vw1_1 RMSD	6vw1_2 RMSD	3d0i_1 RMSD	3d0i_2 RMSD
6m0j	2.45	0.228	4	0.1	2.6	2.7	-148.702	0	0.7884	0.9553	0.9845	1.2247	1.1972
6lzg	2.5	0.215	4	0.4	3	5.6	-125.966	0.7884	0	0.9916	0.9516	1.1451	1.1277
6vw1_1	2.68	0.228	5	0	3.9	1.5	-119.256	0.9553	0.9916	0	0.5754	1.1506	1.129
6vw1_2	2.68	0.228	5	0	3.9	1.5	-110.9	0.9845	0.9516	0.5754	0	1.1073	1.0953
3d0i_1	3.1	NA	18	2.9	9.7	1.8	173.442	1.2247	1.1451	1.1506	1.1073	0	0.2105
3d0i_2	3.1	NA	18	2.9	9.7	1.8	131.628	1.1972	1.1277	1.129	1.0953	0.2105	0
