# Supplementary material for: In silico mutagenesis of human ACE2 with S protein and translational efficiency explain SARS-CoV-2 infectivity in different species
Source: PLoS Comput Biol. 2020 Dec 7;16(12):e1008450. doi: 10.1371/journal.pcbi.1008450 (PMC7746295; doi:10.1371/journal.pcbi.1008450)
Supplement: S6 Table — It includes crystallographic and predicted waters coordinates for 6m0j. (XLSX) [file pcbi.1008450.s008.xlsx]

## Sheet: Sheet1
./6m0j.pdb	Predicted			Crystal
	X	Y	Z	X	Y	Z
./6m0j.pdb	124.058	8.5173	169.032	123.777	8.736	169.618
./6m0j.pdb	132.976	11.8746	158.34	133.081	12.462	157.966
./6m0j.pdb	110.311	-12.4154	157.879	110.736	-12.137	158.806
./6m0j.pdb	105.489	-16.5297	148.576	106.021	-16.333	149.008
./6m0j.pdb	94.2624	-17.2089	153.687	93.902	-17.913	153.895
./6m0j.pdb	116.038	9.63901	140.414	116.269	9.258	140.234
./6m0j.pdb	120.426	6.09381	156.261	120.225	6.021	156.146
./6m0j.pdb	116.903	4.6321	162.685	116.449	4.465	162.688
./6m0j.pdb	114.653	9.8309	157.083	114.095	9.897	157.792
./6m0j.pdb	97.6936	2.54013	169.051	96.952	2.216	168.646
./6m0j.pdb	84.8007	2.73015	177.893	84.549	2.863	177.503
./6m0j.pdb	92.8043	-0.203059	168.879	92.165	-0.498	169.192
./6m0j.pdb	130.726	-8.32307	153.692	131.261	-8.564	153.057
./6m0j.pdb	101.879	-7.20221	155.756	101.518	-7.152	156.172
./6m0j.pdb	100.063	9.79584	156.23	100.754	8.802	156.344
./6m0j.pdb	88.4635	8.24156	146.634	88.693	7.234	146.435
./6m0j.pdb	84.0071	-6.11872	156.759	83.997	-6.166	156.776
./6m0j.pdb	80.5	-1.51998	149.108	79.307	-1.432	148.956
./6m0j.pdb	96.0669	1.58016	140.411	95.828	1.519	140.697
./6m0j.pdb	72.7604	-12.8647	194.439	72.075	-13.482	193.907
./6m0j.pdb	66.2581	-19.5741	183.465	66.597	-19.835	182.846
./6m0j.pdb	129.119	7.0684	148.975	129.893	7.655	148.771
./6m0j.pdb	129.436	14.5885	156.188	130.173	14.408	156.22
./6m0j.pdb	88.4047	-4.78772	168.205	89.238	-3.923	168.509
./6m0j.pdb	84.641	17.0431	173.049	84.282	17.028	173.049
./6m0j.pdb	113.145	-7.49377	168.831	112.965	-7.304	169.366
./6m0j.pdb	118.792	-2.47643	170.579	119.719	-3.005	170.379
./6m0j.pdb	107.071	0.405423	156.044	107.111	1.209	155.822
./6m0j.pdb	111.532	-12.123	167.207	110.934	-12.885	166.64
./6m0j.pdb	97.0957	17.5774	145.813	96.621	17.962	146.851
./6m0j.pdb	75.0635	-28.2089	158.867
./6m0j.pdb	73.8087	-21.3324	169.542
./6m0j.pdb	77.8652	-15.7499	171.525
./6m0j.pdb	80.7313	-12.3663	175.453
./6m0j.pdb	86.2183	-15.6639	180.846
./6m0j.pdb	87.4433	-13.8365	185.207
./6m0j.pdb	97.2889	-6.1319	185.983
./6m0j.pdb	95.9281	0.97591	185.37
./6m0j.pdb	105.386	1.69241	187.205
./6m0j.pdb	98.9976	-1.34593	188.726
./6m0j.pdb	106.908	-10.7356	186.839
./6m0j.pdb	100.126	-9.88084	191.897
./6m0j.pdb	104.732	-9.67868	181.302
./6m0j.pdb	105.158	-14.3335	184.522
./6m0j.pdb	107.304	-13.1231	184.439
./6m0j.pdb	101.355	-13.055	179.283
./6m0j.pdb	98.0429	-12.9871	187.253
./6m0j.pdb	92.6754	-14.5822	180.075
./6m0j.pdb	99.6555	-18.1396	183.734
./6m0j.pdb	82.9791	-22.2274	172.898
./6m0j.pdb	88.9683	-23.1425	175.694
./6m0j.pdb	78.0083	-27.4029	169.476
./6m0j.pdb	86.6384	-26.9306	159.546
./6m0j.pdb	83.1412	-32.5756	156.177
./6m0j.pdb	80.5813	-25.4689	153.314
./6m0j.pdb	73.6873	-23.2519	156.243
./6m0j.pdb	75.9496	-28.3409	155.535
./6m0j.pdb	79.0797	-21.224	152.826
./6m0j.pdb	81.7389	-16.3951	167.475
./6m0j.pdb	78.8108	-14.8906	166.917
./6m0j.pdb	87.8964	-17.0833	158.523
./6m0j.pdb	92.8284	-20.593	165.647
./6m0j.pdb	89.7347	-22.5871	159.611
./6m0j.pdb	91.6936	-15.8305	163.715
./6m0j.pdb	93.4869	-17.4403	164.688
./6m0j.pdb	95.8408	-28.2428	165.416
./6m0j.pdb	96.5504	-22.7161	160.587
./6m0j.pdb	102.763	-27.5421	167.709
./6m0j.pdb	111.795	-29.2443	171.217
./6m0j.pdb	121.346	-8.93698	171.441
./6m0j.pdb	134.68	6.05124	168.573
./6m0j.pdb	138.515	2.19956	176.153
./6m0j.pdb	137.08	3.87198	178.841
./6m0j.pdb	129.507	2.49323	171.358
./6m0j.pdb	135.691	6.48299	173.389
./6m0j.pdb	116.371	7.06851	169.864
./6m0j.pdb	121.178	2.92778	172.684
./6m0j.pdb	118.996	15.4536	161.654
./6m0j.pdb	124.634	16.022	162.933
./6m0j.pdb	126.934	14.266	163.044
./6m0j.pdb	125.353	11.5029	167.424
./6m0j.pdb	120.835	-21.8899	159.149
./6m0j.pdb	111.862	-23.1644	154.381
./6m0j.pdb	111.263	-26.9347	155.761
./6m0j.pdb	110.848	-24.5392	152.672
./6m0j.pdb	100.085	-30.4378	155.321
./6m0j.pdb	95.7758	-27.3551	159.936
./6m0j.pdb	98.498	-24.8777	162.043
./6m0j.pdb	100.672	-26.9396	151.587
./6m0j.pdb	103.507	-25.6966	150.029
./6m0j.pdb	95.0826	-22.6529	156.574
./6m0j.pdb	107.064	-22.377	148.664
./6m0j.pdb	103.918	-18.4454	147.067
./6m0j.pdb	101.216	-17.1054	145.589
./6m0j.pdb	99.3837	-16.0495	147.101
./6m0j.pdb	91.5745	-12.7898	154.447
./6m0j.pdb	87.4588	-15.0499	152.659
./6m0j.pdb	86.6454	-17.2511	146.2
./6m0j.pdb	78.8737	-15.7609	147.158
./6m0j.pdb	83.3636	-13.665	143.224
./6m0j.pdb	83.6006	-17.9727	145.468
./6m0j.pdb	82.5862	-16.7482	142.33
./6m0j.pdb	96.2682	-12.0604	148.934
./6m0j.pdb	98.9098	-21.8404	147.96
./6m0j.pdb	93.6192	-21.3091	149.212
./6m0j.pdb	96.1977	-8.73345	138.976
./6m0j.pdb	101.966	-7.93	139.03
./6m0j.pdb	105.884	-2.88351	139.291
./6m0j.pdb	103.45	5.47979	136.579
./6m0j.pdb	103.98	8.03956	140.264
./6m0j.pdb	118.898	13.215	140.338
./6m0j.pdb	121.201	20.902	147.628
./6m0j.pdb	128.038	20.1003	145.925
./6m0j.pdb	128.037	20.6364	151.237
./6m0j.pdb	127.501	14.3867	146.019
./6m0j.pdb	128.902	14.7162	142.825
./6m0j.pdb	119.794	3.11759	156.168
./6m0j.pdb	117.231	7.7796	162.375
./6m0j.pdb	119.459	7.27083	158.126
./6m0j.pdb	113.578	8.11393	160.356
./6m0j.pdb	119.686	0.547304	155.602
./6m0j.pdb	117.756	6.08566	156.476
./6m0j.pdb	115.897	2.01446	151.981
./6m0j.pdb	116.559	14.8841	160.556
./6m0j.pdb	121.728	19.5866	150.804
./6m0j.pdb	120.046	21.8795	149.898
./6m0j.pdb	116.136	24.416	148.095
./6m0j.pdb	114.617	28.0505	149.086
./6m0j.pdb	109.223	25.1582	156.273
./6m0j.pdb	104.657	25.6438	156.535
./6m0j.pdb	103.371	22.1836	159.16
./6m0j.pdb	104.646	21.2265	161.215
./6m0j.pdb	104.525	27.7244	163.246
./6m0j.pdb	104.563	28.0807	167.378
./6m0j.pdb	102.048	28.0406	167.486
./6m0j.pdb	103.71	29.4072	174.603
./6m0j.pdb	98.4469	31.3754	171.029
./6m0j.pdb	99.7747	31.2944	178.361
./6m0j.pdb	93.7051	26.1417	179.17
./6m0j.pdb	99.5143	25.4505	177.211
./6m0j.pdb	92.8491	27.5862	174.922
./6m0j.pdb	87.8887	24.675	170.647
./6m0j.pdb	77.2349	10.589	161.313
./6m0j.pdb	78.7617	13.3484	166.013
./6m0j.pdb	83.8905	11.9663	169.157
./6m0j.pdb	81.7107	11.899	175.512
./6m0j.pdb	93.2655	3.349	184.262
./6m0j.pdb	90.5784	5.03242	185.898
./6m0j.pdb	85.4135	4.18679	184.863
./6m0j.pdb	89.3398	5.09519	179.524
./6m0j.pdb	106.961	8.83318	183.809
./6m0j.pdb	108.842	8.61472	185.697
./6m0j.pdb	105.796	2.59498	189.769
./6m0j.pdb	104.797	9.43293	189.723
./6m0j.pdb	106.547	7.1418	181.39
./6m0j.pdb	101.705	1.09353	176.883
./6m0j.pdb	92.9377	-2.11488	171.123
./6m0j.pdb	86.4619	-8.31234	176.463
./6m0j.pdb	86.4809	-2.58146	174.91
./6m0j.pdb	84.4584	-3.48733	173.864
./6m0j.pdb	87.6539	3.08248	179.69
./6m0j.pdb	93.113	-0.59069	184.833
./6m0j.pdb	96.5913	8.81481	176.7
./6m0j.pdb	102.722	14.4162	180.022
./6m0j.pdb	104.294	20.2968	167.601
./6m0j.pdb	93.4658	15.6123	169.72
./6m0j.pdb	92.4	8.60796	163.88
./6m0j.pdb	98.0945	3.00733	166.429
./6m0j.pdb	89.0707	1.00375	171.833
./6m0j.pdb	85.1092	-3.57193	169.003
./6m0j.pdb	79.4681	-1.48571	167.236
./6m0j.pdb	78.7063	-7.70056	169.833
./6m0j.pdb	88.3747	-11.1664	166.241
./6m0j.pdb	79.4519	-9.14634	173.027
./6m0j.pdb	87.9277	-8.66418	168.322
./6m0j.pdb	86.0932	-3.19891	159.627
./6m0j.pdb	90.7109	-9.47653	155.414
./6m0j.pdb	100.134	-10.5493	156.573
./6m0j.pdb	96.1157	-0.810327	159.116
./6m0j.pdb	94.9405	11.6456	163.17
./6m0j.pdb	100.913	5.35993	161.896
./6m0j.pdb	100.351	4.41486	159.676
./6m0j.pdb	89.9909	13.3311	157.217
./6m0j.pdb	92.8595	29.6496	164.269
./6m0j.pdb	91.6663	27.2645	170.697
./6m0j.pdb	92.0564	30.1855	170.211
./6m0j.pdb	94.2613	37.0877	157.256
./6m0j.pdb	94.5995	33.7391	155.3
./6m0j.pdb	101.09	34.6559	157.507
./6m0j.pdb	96.0409	31.3215	154.761
./6m0j.pdb	101.79	34.257	150.048
./6m0j.pdb	95.891	27.8576	150.178
./6m0j.pdb	100.189	27.5441	151.239
./6m0j.pdb	106.373	26.4599	154.553
./6m0j.pdb	108.025	24.0313	148.889
./6m0j.pdb	109.555	14.0031	155.847
./6m0j.pdb	104.386	17.1214	155.338
./6m0j.pdb	104.868	12.5795	155.443
./6m0j.pdb	109.69	6.97081	153.333
./6m0j.pdb	112.34	3.93086	151.448
./6m0j.pdb	102.41	-12.1695	152.274
./6m0j.pdb	111.294	-21.1863	150.563
./6m0j.pdb	114.135	-18.4336	148.319
./6m0j.pdb	118.22	-12.6237	148.532
./6m0j.pdb	120.187	-3.65343	154.598
./6m0j.pdb	121.925	-12.7165	141.315
./6m0j.pdb	118.361	-9.12807	141.624
./6m0j.pdb	122.907	-2.79211	146.607
./6m0j.pdb	117.494	0.401109	139.166
./6m0j.pdb	112.927	0.849021	140.513
./6m0j.pdb	130.964	-5.37635	155.062
./6m0j.pdb	124.59	-17.5898	155.281
./6m0j.pdb	126.536	-14.2663	147.752
./6m0j.pdb	123.425	-8.13706	158.752
./6m0j.pdb	115.918	-4.81012	156.554
./6m0j.pdb	103.636	-12.9658	161.424
./6m0j.pdb	110.85	-12.9831	161.517
./6m0j.pdb	107.622	-8.152	168.214
./6m0j.pdb	98.2307	-3.79041	160.674
./6m0j.pdb	98.0628	-1.17877	157.536
./6m0j.pdb	103.707	5.74447	153.943
./6m0j.pdb	92.1694	15.7177	152.304
./6m0j.pdb	86.7356	13.2984	145.527
./6m0j.pdb	84.2469	17.4311	147.423
./6m0j.pdb	79.3299	16.4052	147.241
./6m0j.pdb	86.7904	20.8377	144.083
./6m0j.pdb	91.9139	22.5866	148.414
./6m0j.pdb	92.5535	18.069	144.172
./6m0j.pdb	88.5377	22.7499	161.781
./6m0j.pdb	79.869	18.1065	152.698
./6m0j.pdb	77.9539	18.3312	156.444
./6m0j.pdb	79.1189	4.66485	152.739
./6m0j.pdb	77.3534	-0.955074	163.986
./6m0j.pdb	76.9064	-7.19178	161.083
./6m0j.pdb	77.6647	-1.23144	157.566
./6m0j.pdb	86.3924	-7.23054	156.662
./6m0j.pdb	89.9414	-11.3599	163.266
./6m0j.pdb	90.5942	-8.8851	159.86
./6m0j.pdb	87.1898	-9.50689	156.983
./6m0j.pdb	88.5978	-9.05479	154.296
./6m0j.pdb	80.241	3.64965	148.473
./6m0j.pdb	82.9367	8.92769	149.155
./6m0j.pdb	82.6845	-1.15723	142.633
./6m0j.pdb	94.4096	-5.62571	145.027
./6m0j.pdb	93.1025	-7.5396	141.32
./6m0j.pdb	88.4833	1.09191	145.787
./6m0j.pdb	95.056	3.75814	139.087
./6m0j.pdb	89.9084	0.868428	142.988
./6m0j.pdb	91.4963	5.21941	139.599
./6m0j.pdb	94.707	16.8031	144.645
./6m0j.pdb	95.7973	15.3699	141.559
./6m0j.pdb	110.072	23.2418	139.935
./6m0j.pdb	115.31	22.6655	137.02
./6m0j.pdb	116.636	18.8274	139.931
./6m0j.pdb	116.055	16.3305	132.968
./6m0j.pdb	120.885	13.6688	138.365
./6m0j.pdb	123.334	0.714438	136.221
./6m0j.pdb	128.783	-1.65865	142.753
./6m0j.pdb	124.023	1.52418	142.021
./6m0j.pdb	132.518	5.69081	141.382
./6m0j.pdb	47.4535	-2.6885	204.879
./6m0j.pdb	51.2062	1.05299	207.875
./6m0j.pdb	64.4286	-7.44143	197.057
./6m0j.pdb	64.0274	0.0713623	201.544
./6m0j.pdb	68.5884	-0.655839	196.578
./6m0j.pdb	70.9023	-11.6135	187.824
./6m0j.pdb	64.3549	-17.6386	185.129
./6m0j.pdb	65.195	-16.2366	193.593
./6m0j.pdb	61.3856	-16.2413	193.078
./6m0j.pdb	56.6659	-13.7736	197.398
./6m0j.pdb	48.3044	-4.15686	199.244
./6m0j.pdb	61.1934	5.41006	194.178
./6m0j.pdb	61.6386	7.37451	189.717
./6m0j.pdb	59.1123	11.3221	188.881
./6m0j.pdb	59.2725	7.14863	183.564
./6m0j.pdb	44.6071	8.82131	188.601
./6m0j.pdb	47.8188	3.05316	194.321
./6m0j.pdb	49.0052	5.48508	197.13
./6m0j.pdb	50.2285	8.41561	191.362
./6m0j.pdb	42.62	5.99742	188.476
./6m0j.pdb	44.205	6.88921	195.507
./6m0j.pdb	44.3195	3.70538	194.926
./6m0j.pdb	60.9026	-10.7719	194.206
./6m0j.pdb	77.2447	-5.14188	173.917
./6m0j.pdb	70.5687	-1.38457	176.085
./6m0j.pdb	71.8265	-2.66021	174.252
./6m0j.pdb	68.6958	-6.64224	174.97
./6m0j.pdb	70.7918	-11.5571	175.391
./6m0j.pdb	62.3927	-2.98906	180.161
./6m0j.pdb	60.5481	-10.1967	176.537
./6m0j.pdb	60.3377	-8.89989	178.661
./6m0j.pdb	57.3043	-10.4343	175.697
./6m0j.pdb	60.7456	-14.1999	173.313
./6m0j.pdb	60.802	-17.0703	176.277
./6m0j.pdb	62.206	-17.943	183.918
./6m0j.pdb	60.4216	-16.0986	182.49
./6m0j.pdb	52.3707	-6.4666	177.27
./6m0j.pdb	51.1378	-0.238088	184.441
./6m0j.pdb	72.2582	1.09449	192.186
./6m0j.pdb	77.6946	3.06222	186.748
./6m0j.pdb	75.4436	1.6109	189.738
./6m0j.pdb	80.87	-1.41268	192.908
./6m0j.pdb	76.7487	-7.52183	193.67
./6m0j.pdb	88.9278	-7.52087	186.485
./6m0j.pdb	90.0637	-10.1876	187.612
./6m0j.pdb	86.7576	-9.84308	192.138
./6m0j.pdb	82.6662	-11.9138	192.369
./6m0j.pdb	68.4616	-24.5101	179.957
./6m0j.pdb	63.563	-20.7672	177.049
./6m0j.pdb	65.6837	-21.7945	172.374
./6m0j.pdb	67.0373	-25.8269	171.796
./6m0j.pdb	63.3932	-16.1529	170.161
./6m0j.pdb	65.9262	-18.5452	172.283
./6m0j.pdb	59.4405	-23.6578	179.101
./6m0j.pdb	59.7609	-26.0245	181.285
./6m0j.pdb	62.3964	-24.2022	187.275
./6m0j.pdb	69.0832	-27.1781	182.766
./6m0j.pdb	70.8113	-31.8093	177.261
./6m0j.pdb	69.9116	-31.2649	174.917
./6m0j.pdb	72.252	-33.7293	177.768
./6m0j.pdb	72.3661	-28.386	167.768
./6m0j.pdb	73.5384	-31.6104	166.817
./6m0j.pdb	71.187	-29.4895	170.612
./6m0j.pdb	70.4574	-32.7568	171.653
./6m0j.pdb	76.0471	-33.4024	173.103
./6m0j.pdb	78.4004	-36.132	174.851
./6m0j.pdb	80.2003	-31.4802	184.516
./6m0j.pdb	81.8043	-27.8203	171.843
./6m0j.pdb	81.724	-19.097	182.41
./6m0j.pdb	75.3504	-21.7067	179.124
./6m0j.pdb	78.5355	-22.7032	182.226
./6m0j.pdb	85.259	-9.0903	182.522
./6m0j.pdb	81.2688	-0.840335	184.73
./6m0j.pdb	82.9273	-7.20494	182.919
./6m0j.pdb	82.9416	2.06219	183.779
./6m0j.pdb	80.2925	1.94755	177.371
./6m0j.pdb	80.0214	3.43709	185.766
./6m0j.pdb	68.8214	-2.1524	194.669
./6m0j.pdb	45.0814	-8.74404	185.951
./6m0j.pdb	39.8153	-8.65199	192.295
./6m0j.pdb	39.8905	-2.2692	197.439
./6m0j.pdb	73.186	-28.9931	165.442
./6m0j.pdb	97.5662	-9.6092	179.671
./6m0j.pdb	96.5756	-13.1235	176.572
./6m0j.pdb	101.082	-4.90039	176.827
./6m0j.pdb	103.458	-4.10715	191.954
./6m0j.pdb	95.1401	-22.1675	166.742
./6m0j.pdb	91.157	-30.4116	166.076
./6m0j.pdb	77.6457	-16.0221	162.012
./6m0j.pdb	104.688	-21.9803	168.234
./6m0j.pdb	101.326	-29.7224	167.59
./6m0j.pdb	97.1318	-24.6604	168.939
./6m0j.pdb	95.593	-27.2109	168.593
./6m0j.pdb	110.478	-32.3282	165.806
./6m0j.pdb	107.589	-32.7273	168.284
./6m0j.pdb	104.827	-30.6222	161.667
./6m0j.pdb	105.089	-24.9352	165.636
./6m0j.pdb	106.782	-22.1426	167.049
./6m0j.pdb	119.143	-13.7783	171.626
./6m0j.pdb	117.411	-1.03492	172.952
./6m0j.pdb	120.141	-10.8044	172.472
./6m0j.pdb	124.925	-7.05192	170.078
./6m0j.pdb	121.973	-6.32871	175.986
./6m0j.pdb	124.294	-6.60632	173.932
./6m0j.pdb	131.115	-3.55756	175.778
./6m0j.pdb	95.9762	-16.4446	144.179
./6m0j.pdb	94.2684	-14.0683	141.002
./6m0j.pdb	131.52	8.53929	147.804
./6m0j.pdb	125.162	8.1214	143.162
./6m0j.pdb	119.686	21.7722	152.708
./6m0j.pdb	117.169	22.3263	151.969
./6m0j.pdb	118.907	16.3436	157.322
./6m0j.pdb	109.809	28.0056	158.826
./6m0j.pdb	103.494	32.5541	152.986
./6m0j.pdb	101.625	23.0665	171.927
./6m0j.pdb	106.585	21.7082	168.266
./6m0j.pdb	85.9507	4.6292	175.589
./6m0j.pdb	94.9101	9.69113	182.395
./6m0j.pdb	91.3406	8.57482	183.43
./6m0j.pdb	105.886	16.5048	169.527
./6m0j.pdb	99.5632	17.6128	171.462
./6m0j.pdb	75.8696	10.6995	159.089
./6m0j.pdb	80.3477	-11.1979	153.93
./6m0j.pdb	78.3686	-6.71041	157.658
./6m0j.pdb	127.184	-2.32651	141.054
./6m0j.pdb	120.508	-3.19233	140.435
./6m0j.pdb	120.775	1.12031	136.272
./6m0j.pdb	69.496	-8.61742	199.409
./6m0j.pdb	74.7737	-5.66117	195.691
./6m0j.pdb	72.0085	-3.64023	197.888
./6m0j.pdb	68.4509	-16.0589	191.51
./6m0j.pdb	73.1795	-15.7768	192.17
./6m0j.pdb	71.66	-13.6116	191.927
./6m0j.pdb	54.5097	-9.08634	200.895
./6m0j.pdb	54.8055	-12.0336	200.035
./6m0j.pdb	58.3064	10.4452	195.225
./6m0j.pdb	53.4564	9.98087	196.118
./6m0j.pdb	59.9103	-2.25806	179.819
./6m0j.pdb	47.3819	-8.37621	196.85
./6m0j.pdb	47.8216	-15.3459	190.124
./6m0j.pdb	65.6236	-10.7767	192.806
./6m0j.pdb	61.9228	-8.39137	170.111
./6m0j.pdb	64.0385	-8.06551	171.913
./6m0j.pdb	56.1319	-12.1301	173.002
./6m0j.pdb	58.2567	-15.9721	181.403
./6m0j.pdb	50.0942	-6.48856	184.862
./6m0j.pdb	49.3806	-8.72461	182.017
./6m0j.pdb	85.5285	-12.2772	192.443
./6m0j.pdb	58.4485	-23.7345	175.161
./6m0j.pdb	67.2443	-28.8677	181.397
./6m0j.pdb	73.3529	-31.5308	184.403
./6m0j.pdb	69.0705	-27.8735	188.452
./6m0j.pdb	71.4954	-38.2591	173.195
./6m0j.pdb	70.7498	-37.1532	170.804
./6m0j.pdb	78.3027	-34.2583	170.565
./6m0j.pdb	77.1055	-35.6932	169.036
./6m0j.pdb	55.884	-9.99405	187.718
./6m0j.pdb	71.6019	-20.5451	158.997
./6m0j.pdb	71.7409	-25.3289	170.328
./6m0j.pdb	81.3212	-23.8497	181.326
./6m0j.pdb	78.5057	-22.984	178.987
./6m0j.pdb	133.041	-0.0772433	166.578
./6m0j.pdb	129.709	-3.9148	169.627
./6m0j.pdb	123.781	2.95815	174.456
./6m0j.pdb	129.298	-0.847012	177.968
./6m0j.pdb	128.34	1.89319	177.527
./6m0j.pdb	97.8348	-6.38683	145.9
./6m0j.pdb	91.257	-16.5307	147.261
./6m0j.pdb	110.82	4.05734	139.167
./6m0j.pdb	114.245	4.64245	149.581
./6m0j.pdb	115.903	22.6114	145.906
./6m0j.pdb	131.046	4.0128	151.316
./6m0j.pdb	123.475	13.69	157.172
./6m0j.pdb	125.701	8.60202	146.043
./6m0j.pdb	113.062	18.8169	152.619
./6m0j.pdb	103.578	1.21003	183.074
./6m0j.pdb	99.1182	2.92001	186.283
./6m0j.pdb	98.3359	0.217961	186.47
./6m0j.pdb	96.063	11.9112	181.715
./6m0j.pdb	107.464	9.6816	178.882
./6m0j.pdb	107.567	5.53323	178.3
./6m0j.pdb	104.674	12.8272	174.16
./6m0j.pdb	103.603	9.58157	175.197
./6m0j.pdb	101.906	7.12161	177.029
./6m0j.pdb	102.841	17.8781	178.198
./6m0j.pdb	98.3462	8.39559	166.776
./6m0j.pdb	103.617	12.0917	168.853
./6m0j.pdb	100.598	3.28182	175.391
./6m0j.pdb	83.0001	16.5256	175.883
./6m0j.pdb	83.4755	13.6128	176.517
./6m0j.pdb	86.4103	14.6718	180.095
./6m0j.pdb	86.3212	23.6906	168.765
./6m0j.pdb	78.9957	19.5841	161.611
./6m0j.pdb	78.2832	17.4286	163.59
./6m0j.pdb	94.2733	36.8925	162.496
./6m0j.pdb	98.869	30.5175	164.674
./6m0j.pdb	113.513	15.3073	159.729
./6m0j.pdb	114.544	16.3917	157.765
./6m0j.pdb	111.377	16.9039	158.532
./6m0j.pdb	106.746	-8.22298	143.773
./6m0j.pdb	109.446	-13.2156	142.286
./6m0j.pdb	107.665	-10.6351	140.494
./6m0j.pdb	95.364	-23.1866	150.023
./6m0j.pdb	94.4101	-25.3516	155.553
./6m0j.pdb	107.556	-15.4997	143.007
./6m0j.pdb	106.63	-21.4799	146.478
./6m0j.pdb	125.814	0.109732	164.922
./6m0j.pdb	128.519	-10.0577	165.596
./6m0j.pdb	131.825	-4.91334	160.097
./6m0j.pdb	129.585	-4.26673	164.451
./6m0j.pdb	124.538	-8.41298	143.889
./6m0j.pdb	124.262	-7.62485	146.543
./6m0j.pdb	116.939	-0.982721	154.785
./6m0j.pdb	124.848	-15.6855	164.114
./6m0j.pdb	131.963	-11.0402	156.277
./6m0j.pdb	126.263	-15.0043	160.239
./6m0j.pdb	120.089	-9.55701	160.898
./6m0j.pdb	120.872	-12.8295	155.25
./6m0j.pdb	113.097	-8.72436	172.699
./6m0j.pdb	102.226	-15.075	160.742
./6m0j.pdb	103.773	-15.9268	162.636
./6m0j.pdb	98.7789	-13.5682	157.035
./6m0j.pdb	105.567	1.56929	154.328
./6m0j.pdb	118.349	-3.15136	156.891
./6m0j.pdb	102.012	-9.88316	160.315
./6m0j.pdb	104.368	-4.70791	160.112
./6m0j.pdb	96.5727	6.04136	148.04
./6m0j.pdb	98.0837	9.8379	160.583
./6m0j.pdb	95.732	-3.90981	153.529
./6m0j.pdb	89.7981	15.9128	155.019
./6m0j.pdb	87.1967	19.5505	153.56
./6m0j.pdb	87.8181	29.318	163.588
./6m0j.pdb	92.83	30.3569	154.89
./6m0j.pdb	101.846	29.1358	154.316
./6m0j.pdb	91.2422	21.8305	155.424
./6m0j.pdb	92.9942	23.4874	154.7
./6m0j.pdb	93.3646	27.021	152.557
./6m0j.pdb	92.5963	15.971	155.436
./6m0j.pdb	86.23	17.6217	152.401
./6m0j.pdb	89.5111	20.4817	166.633
./6m0j.pdb	85.6636	18.357	163.43
./6m0j.pdb	84.7709	21.1008	156.259
./6m0j.pdb	95.8073	4.56266	162.169
./6m0j.pdb	90.9116	3.23202	163.319
./6m0j.pdb	92.1313	-2.69974	159.988
./6m0j.pdb	95.5562	-5.76444	138.551
./6m0j.pdb	80.0094	-8.18243	143.343
./6m0j.pdb	79.3608	-4.60124	143.479
./6m0j.pdb	80.6834	-3.24104	141.942
./6m0j.pdb	90.3371	23.9031	150.498
./6m0j.pdb	88.6038	18.6732	146.324
./6m0j.pdb	97.5648	17.3999	153.749
./6m0j.pdb	112.388	26.3207	137.119
./6m0j.pdb	117.587	12.8713	133.038
./6m0j.pdb	117.757	20.1747	137.81
./6m0j.pdb	121.363	18.2911	138.14
./6m0j.pdb	127.062	3.15112	135.595
./6m0j.pdb	124.909	4.0973	139.469
./6m0j.pdb	132.537	5.91801	146.038
./6m0j.pdb	131.242	3.44191	141.908
./6m0j.pdb	125.465	3.8756	151.619
./6m0j.pdb	125.83	-11.0581	148.859
./6m0j.pdb	126.859	-5.34777	150.007
./6m0j.pdb	70.0084	-23.4165	189.752
./6m0j.pdb	72.4968	-18.0045	190.262
./6m0j.pdb	57.8546	0.100378	200.996
./6m0j.pdb	53.6176	0.78905	200.777
./6m0j.pdb	69.8906	4.39573	188.654
./6m0j.pdb	70.4971	3.54715	182.697
./6m0j.pdb	64.0503	3.3866	179.37
./6m0j.pdb	67.4257	3.23979	181.407
./6m0j.pdb	67.445	0.526718	182.876
./6m0j.pdb	46.2653	10.7513	190.518
./6m0j.pdb	69.3105	-16.8443	177.554
./6m0j.pdb	70.8238	-20.8423	173.285
./6m0j.pdb	51.4995	1.47628	178.693
./6m0j.pdb	55.887	4.77227	182.243
./6m0j.pdb	77.0585	-17.0489	191.222
./6m0j.pdb	88.1204	-12.185	187.292
./6m0j.pdb	73.9045	-36.1222	179.878
./6m0j.pdb	79.0594	-34.6014	177.913
./6m0j.pdb	72.4927	-36.3733	177.812
./6m0j.pdb	80.9608	-27.2114	177.625
./6m0j.pdb	79.5868	-11.8496	181.516
./6m0j.pdb	78.2466	-12.5034	187.77
./6m0j.pdb	78.5369	-13.7257	180.415
./6m0j.pdb	79.1909	-19.756	183.699
./6m0j.pdb	73.2453	-11.8627	179.524
./6m0j.pdb	89.7645	-5.95375	179.2
./6m0j.pdb	85.4303	2.07613	180.663
./6m0j.pdb	87.6555	0.918213	181.929
./6m0j.pdb	89.7097	-1.61585	184.957
./6m0j.pdb	83.7525	-15.7061	180.096
./6m0j.pdb	81.1928	-14.6259	180.62
./6m0j.pdb	79.3247	-10.1201	175.661
./6m0j.pdb	79.3036	-6.51946	171.979
./6m0j.pdb	79.2912	-6.80907	182.372
./6m0j.pdb	44.6565	-12.1598	196.851
./6m0j.pdb	43.1098	-10.1298	196.885
./6m0j.pdb	49.6766	-8.8506	203.742
./6m0j.pdb	52.2091	-6.70823	200.902
./6m0j.pdb	45.8514	-10.8146	199.542
./6m0j.pdb	43.9684	-5.99068	201.854
./6m0j.pdb	48.2318	-1.02289	198.238
./6m0j.pdb	42.8324	-2.91941	199.723
./6m0j.pdb	95.671	5.568	146.703
./6m0j.pdb	124.469	3.041	141.976
./6m0j.pdb	85.476	-2.603	158.503
./6m0j.pdb	90.43	-11.24	153.739
./6m0j.pdb	82.918	-14.472	167.343
./6m0j.pdb	96.087	-1.314	160.536
./6m0j.pdb	95.874	17.512	144.506
./6m0j.pdb	121.154	20.585	149.794
./6m0j.pdb	117.884	-1.401	171.06
./6m0j.pdb	64.214	-18.779	184.519
./6m0j.pdb	71.685	-12.439	186.798
